# Supplementary material for: ROMA: Representation and Quantification of Module Activity from Target Expression Data
Source: Front Genet. 2016 Feb 19;7:18. doi: 10.3389/fgene.2016.00018 (PMC4760130; doi:10.3389/fgene.2016.00018)
Supplement: File S2 — Modules gmt file used in bladder cancer data analysis. [file FileS2.zip › File_S2.gmt]

Exit_mitosis	na	CDC20[+1]	CDH1[+1]	CDC14A																																																																																																																																																																																																																																																																																																																																					
Apoptosis_entry	na	ATM[+1]	MDM2	TP53[+1]	CHEK2[+1]	ATR[+1]	TFDP1	E2F1	NBS1	CHEK1[+1]	CHEK2[+1]																																																																																																																																																																																																																																																																																																																														
CDC25C	na	CDC25C[+1]	CCNB1[+1]	CDC2[+1]	CHEK2[-1]																																																																																																																																																																																																																																																																																																																																				
CDK2:CycA_CycE	na	CDK2[+1]	CCNA2[+1]	CCNE1[+1]	CDKN3																																																																																																																																																																																																																																																																																																																																				
CycD1:CDK4/6	na	GSK3B	CCND1[+1]	CDC37	HSP90	CDK4[+1]	CDK6[+1]	AKT1																																																																																																																																																																																																																																																																																																																																	
CycC:CDK3	na	CCNC[+1]	CDK3[+1]																																																																																																																																																																																																																																																																																																																																						
CycB1:CDC2	na	CDC2[+1]	PKMYT1	CCNB1[+1]																																																																																																																																																																																																																																																																																																																																					
CycH:CDK7	na	CDK7	CCNH	MNAT1																																																																																																																																																																																																																																																																																																																																					
E2F1	na	TFDP1	E2F1[+1]	PCAF	ERCC3	GTF2H1	GTF2H2	GTF2H3	GTF2H4	RB1[-1]	TOPBP1	HDAC1	CREBBP	EP300	E2F2[+1]	E2F3[+1]																																																																																																																																																																																																																																																																																																																									
E2F1_targets	na	MCAM	UHRF1	CDCA7	MYBL2	TP53BP2	TP53INP1	CASP9	PLAU	SNX19	FSHR	RPL32	PPARG	TP73	FOXO1	TP53	CDC25A[+1]	UBB	MELK	RPL8	POLA	WWOX	p180*	CBX5	CCNB1[+1]	CDKN1A	CDKN2A	CDKN2C	E2F6	SKP2	SNRPE	FOXO3a	CDCA4	EZH2	SERPINE1	SIVA	E2F7	MYB	BBC3	GAB2	BCL2L11	RBM25	RBBP4	PURALPHA	CASP7	PAC1	DNMT1	CYC	THEM2	BMI1	PTGS2	CDKN1B	MXD3	MCL1	RRM2	SIP*	ISYNA1	MCM3	MCM7	CCNA2[+1]	TERT	Cox IV*	MCM8	ASK	SUZ12	TOP2A	TOPBP1	BCL2	PCNA	CDT1	MYCN	CCND3	NRP1	FHIT	NPAT	APAF1	TK1	CSDA	ZNF451	JMY	FGFR2	SSR4	DDX11	AURKB	RPA2	DHFR	H19	MYC	UDG1A	PFKFB1 	RBBP8	BIRC5	STMN1	PNRC2	carboxylesterase*	AXIN2	ATP5J	ACTN4	CASP8	CASP3	PPP1R13B	CHEK2	UXT	CNAP1	CDC6	CDC2	LGALS1	CCNE1	GMNN	BRCA1	RAD51AP1	MCM10	RBL1	DIRAS3	HRK	E2F1	EED	E2F8	EIF2AK2	PMAIP1	ACTG1	E2F2	ATM	EXOSC8																																																																																																																																																																																																													
E2F2_targets	na	CDCA7	MYBL2	TP53BP2	MELK	CCNB1[+1]	CDKN2A	CDKN2C	CDCA4	EZH2	GAB2	ECE1	ECE1B	MCM7	CCNA2[+1]	TERT	MCM8	BCL2	PCNA	ECE1C	CDT1	MYCN	CCND3	NPAT	DHFR	MYC	BIRC5	PPP1R13B	UXT	CNAP1	CDC6	CDC2	CCNE1	GMNN	RBL1	E2F1	EED																																																																																																																																																																																																																																																																																																				
E2F3_targets	na	TYMS	CDCA7	MYBL2	TP53BP2	KPNA2	PPARG	TP73	CDC25A[+1]	MELK	POLA	p180*	CCNB1[+1]	CDKN1A	CDKN2A	CDCA4	EZH2	GAB2	MCM6	RRM2	MCM7	CCNA2	TERT	MCM8	ASK	BUB1	PCNA	MYCN	CDT1	CCND3	NPAT	TK1	CDC20	RRM1	DHFR	MYC	BIRC5	CCNE1	PPP1R13B	miR-17-92	UXT	CNAP1	CDC6	CDC2	CCNE1	GMNN	CCNB2	RBL1	E2F1	EED	ATM	POLD3																																																																																																																																																																																																																																																																																					
E2F4	na	RBL2	RBL1	E2F5	SUV39H1	TFDP2	HDAC1	SIN3B	E2F4[+1]																																																																																																																																																																																																																																																																																																																																
E2F4_targets	na	PLK1	TYMS	E2F4[+1]	ACR	CDCA7	MYBL2	KPNA2	MSH2	PPARG	SPAG7	CSTF1	TP73	CDC25A	POLA	CBX5	CCNB1	CDKN2A	CDKN2C	FGFR1	SRPR	CDCA4	BTRC	EZH2	KNTC2	E2F7	CHEK1	JPH2	MRPL27	PBK	RBBP4	SLC3A2	MTHFD1	MCM6	RRM2	SIP*	MCM3	MCM7	CCNA2	TERT	NEK2	MCM8	MCM5	DRF1	TOP2A	BUB1	TOPBP1	BCL2	PCNA	ZNF83	CDT1	MYCN	RFC5	NPAT	TK1	ZNF451	FBXO5	CDC20	RRM1	ESR1	DDX11	AURKB	DHFR	CSTF3	MLH1	MYC	UDG1A	PFKFB1 	CLSPN	RBBP8	BIRC5	STMN1	PRKDC	BARD1	METAP2	CHEK2	UXT	CDC6	CDC2	GMNN	CCNB2	RAD54L	BRCA1	SLC25A14	HOXA3	RAD51AP1	MCM10	RBL1	DIRAS3	MAD2L1	RQCD1	E2F1	TRIM55	EED	PSMA4	E2F8	SOAT2	ATM	EXOSC8	POLD3																																																																																																																																																																																																																																					
E2F5_targets	na	FSHR	TERT	ESR1	MYC	BIRC5	GMNN																																																																																																																																																																																																																																																																																																																																		
E2F6	na	E2F6[+1]	TFDP2	TFDP1	EPC1	MGA	MAX	BAT8	EHMT1	CBX3	EZH2	EED	SIN3B	RYBP	RING1	PCGF2	PHC1	BMI1																																																																																																																																																																																																																																																																																																																							
E2F6_targets	na	TYMS	SPAG7	CDC25A	POLA	CBX5	TUBA3	RBBP4	E2F6[+1]	CYC	BRD7	RRM2	MCM3	CCNA2	PCNA	ZNF83	TK1	ZNF451	RRM1	DDX11	H19	MYC	RBBP8	CHEK2	UXT	CDC6	CDC2	CCNB2	BRCA1	RAD51AP1	E2F1	WDR36	EXOSC8	POLD3																																																																																																																																																																																																																																																																																																							
E2F7_targets	na	CCNE1	CDC6	E2F1	E2F8[+1]																																																																																																																																																																																																																																																																																																																																				
E2F8_targets	na	CCNB1	CCNA2	CCNE1	CDC6	E2F1																																																																																																																																																																																																																																																																																																																																			
p16_p15	na	CDK6	CDKN2B[+1]	CDK4	CDKN2A[+1]	SERTAD1																																																																																																																																																																																																																																																																																																																																			
p27_p21	na	CDKN1A[+1]	CDKN1B[+1]	CDK4	CDK6	PCNA	CDK2	CDC2	AKT1																																																																																																																																																																																																																																																																																																																																
RB	na	TFDP1	E2F1[-1]	RB1[+1]	HDAC1	SMARCC1	SMARCC2	SMARCD2	SMARCA5	SMARCA3	SMARCD1	SMARCA1	PPP1CA	PPP1CB	 PPP1CC	PPP1R14A	SUV39H1	CBX3																																																																																																																																																																																																																																																																																																																							
Wee1	na	WEE1[+1]	CCNB1	CDC2	CHEK1																																																																																																																																																																																																																																																																																																																																				
DDR_signaling	na	TNFRSF1A	TNFRSF1B	LTBR	TNFRSF4	CD40	FAS	TNFRSF6B	CD27	TNFRSF8	TNFRSF9	TNFRSF10A	TNFRSF10B	TNFRSF10C	TNFRSF10D	TNFRSF11A	TNFRSF11B	TNFRSF12A	TNFRSF13B	TNFRSF13C	TNFRSF14	NGFR	TNFRSF17	TNFRSF18	TNFRSF19	TNFRSF21	TNFRSF25	EDA2R	EDAR	RELT	TNF	LTA	TNFSF11	TNFSF13	TNFSF13B	TNFSF10	TNFSF12	BTLA	TNFSF14	TNFSF4	TNFSF8	TNFSF14	FASLG	TNFSF18	CD40LG	TNFSF15	LTB	CD70	EDA	TNFSF9	RIPK1	SQSTM1	FADD	CFLAR	TTRAP	CASP8AP2	TRAF4	TRAF1	TRAF2	TRAF3	TRAF5	TRAF6	TANK	TRADD	RIPK1	SQSTM1	FADD	CFLAR	TTRAP	BAG4	DAXX	UBE2N	UBE2V1	TNFAIP3	ITCH	TNIP1	FEM1B	CRADD	MADD																																																																																																																																																																																																																																																										
TLRs_IL-1R	na	TLR1[+1]	TLR2[+1]	TLR3[+1]	TLR4[+1]	TLR5[+1]	TLR6[+1]	TLR7[+1]	TLR8	TLR9	TLR10	CD14	LY96	IL1R2	IRAK1	IRAK2	IRAK3	IRAK4	TRAF6	RIP1K	TIRAP	TICAM2	TICAM1	TBK1	IRF3	TRAF6	UBE2N	UBE2V1	SARM1	TOLLIP	NLRP1	IL18	IL1A	IL1B	IL18R1	TNFAIP3																																																																																																																																																																																																																																																																																																					
PI3K_signaling	na	PIK3CA[+1]	PI3KCB[+1]	PIK3CD	PIK3CG	PIK3C2A[+1]	PIK3C3[+1]	PIK3R1	PIK3R2	PIK3R3	PIK3R4	INPPL1	PTEN	GSK3A	GSK3B	SGK1	SGK2	SGK3	PLEKHO1	PIK3AP1	APPL1	APPL2	THEM4	TRIB3	AKT1	AKT2																																																																																																																																																																																																																																																																																																															
NFkB_signaling	na	MAP3K7IP1	MAP3K7IP2	MAP3K7IP3	MAP3K7	ERC1	IKBKB	CHUK	IKBKG	IKBKE	BTRC	NFKBIA	NFKBIB	RELB[+1]	NFKB2	REL	AZI2	TBK1	MAP3K14	BCL3	NFKBIZ	CYLD	TRPC4AP	NLRP2	TRIB3																																																																																																																																																																																																																																																																																																																
NFkB_targets	na	Slfn2	SERPINA2	ST6GAL1	NUAK2	SAT1	SUPV3L1	TERT	TGM1	TGM2	PAFAH2	ABCG5	ASPH	ORM1	AMH	A4	APOBEC2	APOC3	APOD	APOE	AQP4	BRCA2	MYOZ1	CAV1	CDKN1A	CLDN2	GJB1	CCND1	CCND2	CCND3	IER3	SLC11A2	SKALP, PI3	EDN1	F8	FTH1	GADD45B	GNAI2	MT3	LGALS3	GBP1	HBE1	HBZ	IFI44L	KRT5	VPS53	HMGN1	FABP6	IGFBP2	KRT3	KRT6B	KRT15	LTF	LAMB2	LCN2	S100A4	MNE1	SERPINB1	MUC2	MBP	SLC16A1	TNIP1	LCN2	FAM148A	S100A10	PSME1	PSME2	SERPINE1	PAX8	PTS	PRF1	PGK1	POMC	CGM3	PDYN	KLK3	PTEN	RAG1	RAG2	RBBP4	RIPK2	SERPINE2	S100A6	SH3BGRL	KCNN2	OPN1SW	ERVWE1	SDC4	SLC6A6	KCNK5	TFPI2	TF	TICAM1	TRPC1	UBE2M	UCP2	UPK1B	CYP27B1	VIM	SERPINA1	CXCL1	FN1	ICAM1	MADCAM1	NCAM	SELP	TNC	VCAM1	AGT	DEFB4 	C4BPA	C4A	CRP	HAMP	LBP	PTX3	SAA1	SAA2	SAA3P 	F3	PLAU	CYP2E1	CYP7B1	PTGS2	FTH1	HSP90AA1	ALOX5	ALOX12	NOS2A	MAP4K1	SOD1	SOD2	MX1	NQO1	PLA2	SELS	ABCA1	ABCC6	ADORA1	ADORA2A	ADAM19	SCNN1A	ADRA2B	BDKRB1	FCER2/CD23	C69	OPRD1	EGFR	ERBB2	KISS1	OLR1	KLRA1	ABCB4	OPRM1	GRM2	NPY1R	GRIN2A	GRIN1	OXTR	PTAFR	ABCB1	AGER	PYCARD	BAX	BCL2A1	BCL2L1[+1]	BCL2[+1]	CD274	BNIP3	CASP4	CFLAR[+1]	FAS	CIDEA	PTPN13	FASLG	IER3	TRAF1	TRAF2	TIFA	XIAP	INHBA	ANGPT1	PI3KAP1	BDNF	TNFSF13B	BLNK	BMP2	BMP4	CALCB	FGF8	FSTL3	CSF3	CSF2	HGF	EPO	IGFBP1	IGFBP2	CSF1	MDK	NGFB	TACR1	NK4	NRG1	SPP1	PDGFB	PIGF	PENK	PRL	KITLG	THBS1	THBS2	VEGFC	WNT10B	TNFAIP2	EGR1	IER3	DCTN4	KLF10	TNFAIP3	TNIP3	AR	BCL3	BMI1	CDX1	FOS	MYB	MYC	REL	CEBPD	ZNF366	DMP1	E2F3	ELF3	AHCTF1	IER2	GATA3	NR3C1	HIF1A	HOXA9	IRF1	IRF2	IRF4	IRF7	NFKBIA	NFKBIE	JUNB	JMJD3	LEF1	CREB3	NFKBIZ	NFKB2	NFKB1	NLRP2	NR4A2	TP53	PGR	RELB	SNAI1	SOX9	STAT5A	TFEC	TWIST1	WT1	YY1	ABCB9	GCNT1	ADH1A	AICDA	AMACR	ARFRP1	CYP19A1	ART1	SERPINA3	BACE1	BTK	CTSB	CTSL1	CDK6	CHI3L1	Rdh1	Rdh7	MMP1	AKR1C1	DPYD	DNASE1L2	LIPG	ENO2	GAD1	ST8SIA1	NOX1	MMP9	GSTP1	GCLC	GCLM	GCLC	G6PD	G6PC	GNRH2	GZMB	GUCY1A2	HPSE	HMOX1	HAS1	HSD11B2	HSD17B8	ATP1A2	DIO2	PTGDS	LYZ	MTHFR	DUSP1	MMP3	MMP9	MYLK	NOS2A	NOS1	PDE7A	PIM1	PLK3	PIK3CA	PPP5C	PRKCD	PLCD1	PTGIS	PTGES	PTPN1	PTHLH	GNB2L1	REV3L
ERK	na	RAF1[+1]	ARAF	SPRED1	SPRED2	MOS	MAP3K1[+1]	MAP3K2	PPP1CA	PPP1CB	KSR1	MAPK1	RPS6KA1	ERK1[+1]																																																																																																																																																																																																																																																																																																																											
JNK	na	MAP3K6	MAP3K12	MAP3K13	MAP3K1	MAP3K2	MAP3K3	MAP3K4	MAP3K10	MAP3K9	MAP3K11	MAP3K7	MAP2K7[+1]	MAPK9	MAPK10	MAPK8IP2	MAPK8IP3	DAB2IP	DUSP1																																																																																																																																																																																																																																																																																																																						
initiator_caspases	na	BCAP29	BCAP31	DEDD	DEDD2	CASP2	CASP10	LRDD	CRADD	CASP9[+1]	CASP4	CASP1	CASP12																																																																																																																																																																																																																																																																																																																												
MPT_signal_integration	na	BAD[+1]	BID[+1]	NBK	PMAIP1	BBC3	BMF	CHMP5	BNIP3L	BCL2L11 	BIK	BNIP2	BNIP3	BNIP1	BCL2L13	ITM2B	TP53[+1]	NR4A1	NMT1	BCL2[-1]	BCL2L1	MCL1	BCL2A1	BCL2L2	HUWE1	SIVA1	BFAR	HK1	HK3	GCK	HRK																																																																																																																																																																																																																																																																																																										
caspase_inhibition	na	XIAP[+1]	BIRC3	BIRC5	BIRC7	NAIP	BIRC6	NOL3	DIABLO[+1]	HTRA2																																																																																																																																																																																																																																																																																																																															
Execution_phase	 na	APAF1[+1]	CYCS	CASP9[+1]	ARTS	AIFM1	AMID	CASP7	CAD	DFFA	CASP3[+1]																																																																																																																																																																																																																																																																																																																														
TOR_signaling	na	TSC1	TSC2	RHEB	FRAP1	RICTOR	RAPTOR[+1]	LST8	RHEBL1	RPS6KB1	MTORC[+1]																																																																																																																																																																																																																																																																																																																														
Autophagy	na	BECN1[+1]	ATG5	ATG12	ATG3	ATG7	ATG4A	ATG9A	ATG10	ATG4C	ATG4D	ATG2A	WDFY3	ATG16L1	ATG4B	AMBRA1	MAP1LC3B	DRAM	ATG9B	MAP1LC3A	ATG16L2	MAP1LC3C	ATG2B																																																																																																																																																																																																																																																																																																																		
ROS	na	SOD2	PRDX3	TXN2	TXNRD2	SOD1	CCS	CAT	GPX1	TXNRD3	GPX3	GPX2	GPX4	GPX7	GPX5	PRDX1	PRDX2	PRDX4	PRDX5	PRDX6	GPX6	TXN	GPX1	TXNDC17	TXNRD1	DUOX1	DUOX2	NOX1	CYBB	NOX3	NOXO1	NOXA1	NCF1	NCF2	NOX4	NCF4	CYBA	NOX5	RAC2	NCF1B	TXNIP	GLRX2	GLRX	NXN	HMOX1	FTH1	SRXN1	NFE2L2																																																																																																																																																																																																																																																																																									
TGFB	na	CDKN2B	FST	LEFTY1	ACVR1C	CREBBP	GDF7	DCN	E2F4	E2F5	EP300	BAMBI	AMH	AMHR2	ID1	ID2	ID3	ID4	IFNG	BMP8A	INHBA	INHBB	INHBC	RHOA	GDF6	LTBP1	SMAD1	SMAD2	SMAD3[+1]	SMAD4[+1]	SMAD5	SMAD6	SMAD7	SMAD9	MYC	NODAL	PITX2	PPP2CA	PPP2CB	PPP2R1A	PPP2R1B	MAPK1	MAPK3	SMURF1	RBL1	ROCK1	RPS6KB1	RPS6KB2	SMURF2	BMP2	SKP1	BMP4	BMP5	BMP6	BMP7	BMP8B	BMPR1A	BMPR1B	BMPR2	SP1	TFDP1	TGFB1[+1]	TGFB2[+1]	TGFB3[+1]	LEFTY2	TGFBR1[+1]	TGFBR2[+1]	THBS1	TNF	GDF5	INHBE	CUL1	CHRD	ACVR1	ACVR1B	ACVR2A	NOG	ACVR2B	ZFYVE9	ZFYVE16	RBX1																																																																																																																																																																																																																																																								
RTK_signaling	na	EGFR[+1]	ERBB2[+1]	ERBB3[+1]	ERBB4[+1]	EPS8	GRB10	INSR	IGF1R	INSRR	IRS1	IRS4	IRS2	INS	IGF1	IGF2	IGFBP1	IGFBP2	IGFBP6	IGFBP4	IGFBP5	IGFBP3	IGFBP7	IGFBPL1	PDGFRA	PDGFRB	PDGFA	PDGFB	PDGFC	PDGFD	CSF1	FLT3LG	KITLG	IL34	PDGFRL	FLT1	KDR	FLT4	VEGFA	VEGFB	VEGFC	FIGF	FGFR1	FGFR2	FGFR3	FGFR4	FGFR6	FRS2	FRS3	FGF1	FGF2	FGF3	FGF4	FGF5	FGF6	FGF7	FGF8	FGF9	FGF10	FGF11	FGF12	FGF13	FGF14	FGF16	FGF17	FGF18	FGF19	FGF20	FGF21	FGF22	FGFBP1	FGFRL1	FGFBP2	FGFBP3	API5	MET	MST1R	HGF	MST1	HGFAC	NTRK1	NTRK2	NTRK3	DDR1	NGF	BNDF	NTF4	NTF3	CBL	GAB1	GAB2	CRK	DOK1	GRB2	GRB10	GRB14	SHC1	ERRFI1	SOS1	SOS2	CRKL	RAPGEF1	RAP1GAP	RAP1A	RASA1	VAV2	PTPN6	CEACAM1	PLCG1	PLD2	CRK	STAT5B	ITBG4	INPPL1	CBL	PLSCR1	SOS2	MAP3K1	SRC	MUC1	HRAS	KRAS	PTPN11	PTPN18	VAV1	BCAR1	CBLB	RET	CD2AP	CBLC	EPN1	RALBP1	SH2B2																																																																																																																																																																																																				
