# Supplementary material for: ROMA: Representation and Quantification of Module Activity from Target Expression Data
Source: Front Genet. 2016 Feb 19;7:18. doi: 10.3389/fgene.2016.00018 (PMC4760130; doi:10.3389/fgene.2016.00018)
Supplement: File S3 — Sets of target genes for p53, Notch and Wnt pathways from Molecular Signature Database. [file FileS3.zip]

Archive with 1 entries (1 files):
- File_S3.gmt
