# Supplementary material for: ROMA: Representation and Quantification of Module Activity from Target Expression Data
Source: Front Genet. 2016 Feb 19;7:18. doi: 10.3389/fgene.2016.00018 (PMC4760130; doi:10.3389/fgene.2016.00018)
Supplement: File S3 — Sets of target genes for p53, Notch and Wnt pathways from Molecular Signature Database. [file FileS3.zip › File_S3.gmt]

WntTargets	na	AXIN2	CCND1	CDH1	CDKN2A	CDX1	CLDN1	CTLA4	DSPP	FGF18	FGF4	FN1	FOSL1	FST	FZD7	GBX2	ID2	JUN	KRT5	LEF1	LGR5	MITF	MMP7	MYC	NEUROD1	NEUROG1	NKX2-2	NRCAM	PITX2	PPARD	SP5	T	TCF1	TCF4	TNFRSF19	UBXN8	VCAN	VEGFA
NotchTargets	na	DLL1	DLL3	DLL4	DLK1	DTX1	JAG1	JAG2	NOTCH1	NOTCH2	NOTCH3	NOTCH4	RRBPSUH	TLE3	MAML1	MAML2	MAML3	ADAM17	SEL1L	ASCL1	HES1	HES6	HES5	HEY1	HEY2	HEYL
P53Targets	na	ACTA2	APBA2	APLP1	ARL4A	ATF3	BAK1	BAK1P1	BBC3	BCL6	BIRC3	BRCA1	BTG2	CCNE1	CDC6	CDKN1A	CES2	COL18A1	CPM	CXADR	CXADRP2	DDB2	DGKA	ENG	FAS	FEZ1	FOSL2	G0S2	GALE	GDF15	GTF2H2	GTF2H2B	GTF2H2C	GTF2H2D	HAMP	HIST1H2AC	HRAS	IFI35	IGFBP6	INA	KIAA0247	LAMC2	LOXL1	LSR	MAG	MAN2B1	MKRN4P	NAIP	NDN	NEFL	NHLH2	NINJ1	NOP14	PDLIM4	PLK3	PMAIP1	PMP22	POMZP3	PPAT	PRKAB1	PURA	RND2	RPL21P4	SCGB2A2	SLC19A1	SMN1	SMN2	SMTN	SORL1	TMEM97	TMSB15A	TMSB15B	TO	USF2	VAT1	VCAN	VIPR1
