# Supplementary material for: ROMA: Representation and Quantification of Module Activity from Target Expression Data
Source: Front Genet. 2016 Feb 19;7:18. doi: 10.3389/fgene.2016.00018 (PMC4760130; doi:10.3389/fgene.2016.00018)
Supplement: File S4 — Weights for up-regulated genes, down-regulated genes and full signature obtained by ROMA to the expression matrix of target genes. [file FileS4.xls]

## Sheet: File_S4
GENESYMBOL	Lessnick_EWS-FLI_Down_signature	Lessnick_EWS-FLI_Up_signature	Lessnick_EWS-FLI_All_signature
AASDHPPT	0	2.01639	2.1016
ABI2	0	0.14235	0.412471
ABLIM1	-0.152381	0	-0.204477
ACACB	0	0.81287	1.01145
ACIN1	0	0.532449	0.424449
ACP1	0	1.7609	1.7763
ACPP	0	2.051	2.03585
ACSL1	-1.413	0	-1.42756
ACTN2	0	0.649266	1.07414
ACTR6	0	-0.445794	-0.221258
ADAM19	-2.30952	0	-2.34372
ADCY9	-3.73804	0	-3.57263
ADH5	0	-0.208995	-0.000477
ADM	-12.8801	0	-13.0785
ADORA1	-7.9556	0	-7.74517
ADRA2C	0	1.87923	1.92107
ADRB3	0	5.18823	4.5042
AGPAT3	0	0.527687	0.761618
AHCY	0	0.771519	0.792189
AHDC1	-2.1571	0	-2.17997
AK1	-1.92973	0	-1.98099
AKAP12	-6.99916	0	-7.01797
AKAP6	0.144823	0	0.138126
AKAP7	0	5.69525	6.0301
AKAP8L	0	1.16488	1.07455
AKT3	2.37149	0	2.41612
ALX3	0	-0.141919	-0.163283
AMACR	0	0.0765175	0.0829951
AMMECR1	0	2.8791	2.68544
ANP32A	0	0.816283	0.98708
AP3B2	1.37719	0	1.26466
APBB2	-2.75085	0	-2.76189
APC2	0.131992	0	0.149827
APEX1	0	0.398328	0.363502
ARFGAP3	-2.51854	0	-2.52324
ARHGAP19	0	5.98072	5.60802
ARHGAP29	-8.15522	0	-8.09793
ARHGEF6	0	-0.961673	-0.646137
ARMC8	0	5.02511	5.25319
ARNT2	0.0760511	0	0.0719734
ASRGL1	0	4.69772	4.73814
ATAD2	0	3.99025	3.76284
ATP13A2	0	-2.64073	-2.71863
ATP1B1	-1.43538	0	-1.48299
ATP2B2	-0.150736	0	-0.143586
ATP5S	0	1.8079	1.69799
AURKA	0	1.47229	1.36399
AURKB	0	2.14016	2.0652
BACE2	0	1.40908	1.5242
BAI3	2.1281	0	2.15788
BAMBI	0	2.45041	1.95474
BCAR3	-1.38683	0	-1.36288
BCCIP	0	2.84325	2.84014
BCL7B	0.875856	0	0.921396
BGLAP	0	2.22977	2.39703
BIRC5	0	1.10924	0.997375
BLM	0	2.16316	2.01798
BLMH	0	2.15361	2.22262
BLVRA	-4.79822	0	-4.56621
BMP1	-8.26581	0	-8.27305
BMP7	0.51292	0	0.525537
BRD1	0	0.397196	0.427787
BTG1	-4.15823	0	-4.02081
BUB1	0	1.99505	2.01639
BZRAP1	0.427215	0	0.43947
C1S	0.110818	0	0.111578
C5	0	0	-4.67431
CA12	-4.02883	0	-3.98409
CAB39	0	2.15646	2.08361
CACNB2	0	0	10.6076
CAD	0	1.13833	0.998296
CADPS	0.126423	0	0.130011
CALU	1.81013	0	1.829
CAMK2G	1.2107	0	1.38413
CAMTA1	-2.41853	0	-2.3267
CASK	-2.95154	0	-2.94028
CAST	-3.15519	0	-3.28574
CAV1	0	1.01313	1.02146
CAV2	0	3.73098	3.71178
CAV3	0.133471	0	0.132461
CBX5	0	0.160006	0.671732
CCL2	-7.59232	0	-7.50829
CCNB2	0	0.449139	0.544805
CCND2	0	1.13345	1.23451
CCNF	0	2.07783	2.22278
CD44	-7.54666	0	-7.59829
CD83	0	4.12622	4.08118
CDC20	0	1.14289	0.956974
CDC25B	-0.350125	0	-0.301328
CDC42EP2	-4.90718	0	-4.93574
CDC6	0	2.53998	2.45748
CDC7	0	1.82635	1.77766
CDCA3	0	3.22495	2.99375
CDCA8	0	1.3859	1.30629
CDH11	0	1.66703	1.83968
CDH15	-0.742101	0	-0.732083
CDH4	0	3.67801	3.46861
CDH8	0	0.183454	0.190818
CDK2AP2	-1.94551	0	-2.05303
CDKN1C	-9.38933	0	-9.09248
CDKN3	0	1.75745	1.78097
CDS1	0	6.33508	6.23609
CDT1	0	2.78728	2.49098
CEBPB	0	1.77514	1.73276
CEBPD	-8.49024	0	-8.05326
CELSR2	0	3.9464	4.16675
CENPA	0	1.2063	1.27712
CENPM	0	1.95139	1.69077
CENPN	0	4.76826	4.31868
CEP55	0	-0.103156	-0.173196
CES1	0	7.62392	7.66775
CFI	0.0968922	0	0.100244
CHAF1A	0	2.24807	2.02153
CHAF1B	0	2.14857	1.93388
CHEK1	0	2.02633	2.06922
CHN1	0.821408	0	0.765801
CHORDC1	0	2.90173	2.84126
CHRNA3	0.0604136	0	0.0631206
CHST3	-1.18291	0	-1.13695
CITED2	0	1.24385	1.30718
CKLF	1.35725	0	1.3008
CLCN3	0	2.08325	2.53205
CLDN1	0	0	10.0496
CLEC11A	0	1.54167	1.67753
CLSTN2	0	9.06561	9.09183
CNOT1	0	4.02409	4.17155
CNTN1	0.0292593	0	0.137885
COL11A1	-10.935	0	-11.2822
COL1A2	-11.6969	0	-11.7106
COL3A1	-6.24275	0	-6.49299
COL5A2	-3.45636	0	-3.54613
COL6A2	-14.2036	0	0
CPVL	0	0.346819	0.541351
CREB3L2	-4.00835	0	-4.02569
CRLF3	0	1.052	1.02239
CRMP1	-1.12067	0	-1.19185
CRYAB	-5.97881	0	-6.26627
CS	0	0.543503	0.474506
CSE1L	0	0.631972	0.555098
CSPG5	0	3.46814	3.43578
CSRP2	-1.50872	0	-1.58129
CST3	-3.73125	0	-3.68245
CSTF1	0	1.47743	1.44946
CSTF2	0	1.88642	1.68613
CTPS	0	2.3672	2.05057
CUL1	0	1.14372	1.12575
CXCL12	-9.36211	0	-8.96346
CYR61	-7.07022	0	-6.99912
DAG1	-0.589016	0	-0.555568
DAPK1	0	3.82327	3.98058
DAPK2	0	0	-5.25707
DARS	0	0.74247	0.81659
DBF4	0	1.26301	1.28908
DBN1	0	-0.888078	-0.894805
DCLRE1A	0	7.07392	7.0392
DCLRE1B	0	3.47915	3.1992
DCP2	0	2.5992	2.73883
DCTD	-0.58541	0	-0.634856
DDC	0.22273	0	0.221892
DDX46	0	1.51833	1.34519
DEPDC1	0	1.6118	1.69463
DHX9	0	2.85187	3.0939
DKC1	0	2.86801	2.69055
DLG2	0	5.15703	5.24472
DLGAP4	-1.62022	0	-1.67404
DNAJA3	0	2.21264	2.07476
DNAJC11	0	1.23694	1.21091
DNAJC12	0	6.37907	6.27638
DNMT1	0	1.50071	1.37301
DONSON	0	1.04571	0.930967
DRAP1	-0.733517	0	-0.81157
DTYMK	0	2.39285	2.2626
DUS1L	0	2.38038	2.28091
DUS4L	0	0.874078	0.898086
DUSP10	-0.537057	0	-0.581846
DYRK3	0	0.965663	1.0519
E2F5	0	5.3313	5.33852
ECM1	-4.08726	0	-4.11647
ECT2	0	1.74488	1.68435
EFNB1	0	-0.250436	-0.327052
EIF2B5	0	1.8978	1.72672
EIF5B	0	1.80259	1.78926
ELAVL1	0	3.46118	3.45172
ELAVL2	0.170934	0	0.16524
ELAVL4	0.094048	0	0.101423
ELOVL1	-1.40373	0	-1.42233
EMP1	-4.75898	0	-4.98481
EPB41	0	7.97044	8.30321
EPHB3	0	2.24673	2.14907
EXO1	0	3.17616	2.87654
EXOSC2	0	2.24206	2.1785
EXOSC8	0	1.62448	1.56381
EXT1	0	-2.58256	-2.80061
EZH2	0	1.30496	1.35658
FADD	0	1.31229	1.27978
FADS1	0	0.334148	0.355379
FAM3C	-1.12583	0	-1.18607
FAM49A	0	5.24432	5.68216
FANCA	0	2.97524	2.55375
FARP1	-0.652886	0	-0.697287
FBL	0	0.812669	0.8376
FBN1	-13.5644	0	0
FCGRT	0	5.61902	5.55353
FDX1	0	3.32342	3.20824
FEN1	0	1.99307	1.79915
FGF7	0.0547904	0	0.0578409
FGF9	0.197985	0	0.181402
FKBP4	0	3.76478	3.58916
FLI1	0	3.80584	3.77369
FLNC	-0.597156	0	-0.733388
FLRT2	0	4.26225	4.07771
FNBP1	0	3.15206	3.23233
FOLH1	0	0.113616	0.109074
FOSL2	-7.24856	0	-7.26214
FOXM1	0.855844	1.08616	0.87743
FRMD4B	-0.855735	0	-0.803763
FRMPD1	0.206525	0	0.207487
FUCA1	0	-2.01016	-1.76403
FYN	-3.45689	0	-3.45062
FZD1	0	4.86148	4.97842
GAB2	-3.56038	0	-3.62416
GALNT1	-0.920641	0	-0.99067
GALNT7	0	2.54656	2.88456
GAP43	-13.72	0	0
GART	0	3.72993	3.42029
GAS1	0	2.15865	2.20017
GATA2	0	3.00349	2.63882
GATA3	0.154745	0	0.163244
GATAD1	-1.16864	0	-1.24955
GBF1	-2.28575	0	-2.25392
GCH1	0	3.57865	3.17103
GGA2	0	2.75556	2.93518
GLCE	0	2.10082	2.09142
GLG1	0	0.978243	1.02178
GLS	2.20333	2.07695	2.05474
GMFB	0	0.267917	0.364042
GMNN	0	2.44688	2.28676
GMPS	0	1.16341	1.49003
GNAI3	0	2.25788	2.23284
GNL2	0	1.28692	1.19861
GNL3	0	1.28374	1.17719
GNPAT	0	0.258716	0.363157
GOLT1B	-0.996865	0	-1.01173
GPC1	-4.0229	0	-4.06104
GPSM3	0	-0.105441	-0.150756
GPX3	-0.379374	0	-0.363315
GRK5	0	1.32645	1.10125
GSR	0	2.79401	2.74712
GSTM1	0	1.27408	1.36158
GSTM4	0	4.53	4.7027
GTSE1	0	1.21269	1.21432
GULP1	2.27339	0	2.06664
GYG2	0	6.04389	6.82938
H2AFY2	0	3.78721	4.15657
HAP1	0	0.81086	0.828871
HEATR2	0	3.25634	3.0118
HEBP2	-4.61871	0	-4.65013
HEG1	-3.81309	0	-3.97699
HELLS	0	5.9999	5.77637
HEXIM1	0	-1.38637	-1.34447
HIBCH	0	1.27258	1.45296
HIGD2A	0	0.649815	0.610219
HIP1R	0	2.01432	1.71017
HIPK1	0	1.24165	1.05529
HMGB3	0	0.338217	0.392762
HMGCR	0	-1.28368	-1.2686
HMGN1	0	0.361508	0.428837
HOOK1	0	4.97672	5.11339
HOXB2	2.03508	0	1.99287
HRSP12	0	2.59191	2.63018
HS2ST1	0	2.15112	2.31493
HSPA14	0	2.92154	2.83374
HSPH1	0	2.63328	2.48727
ICMT	0	1.93667	1.65447
ID1	1.84814	0	1.93047
ID2	0	2.79767	3.03217
IDH3B	0	1.69946	1.60275
IFI27	0.14084	0	0.140459
IGFBP6	-7.98899	0	-8.09851
IL13RA2	-10.4787	0	-10.7097
IL1B	-13.4495	0	0
IL1RAP	0	9.03181	9.01608
IL32	-8.77588	0	-8.71757
IL4R	-5.80751	0	-5.72553
IL6ST	-2.44528	0	-2.47537
ILF3	0	2.20309	2.36604
INA	1.28473	0	1.21791
IPO4	0	2.32608	2.13107
IRS2	0	3.05342	2.88159
ISL1	4.6954	4.60744	4.65478
ITGA5	-1.77496	0	-1.76231
ITGA7	-4.16115	0	-4.37668
ITGB3BP	0	1.59744	1.62526
IVNS1ABP	0	0.818994	0.840952
JAK1	0	2.42094	2.70806
KHDRBS1	0	-1.88404	-2.15323
KHK	0	2.27554	1.96936
KIAA0408	0.332034	0	0.313851
KIF13B	-0.539753	0	-0.564116
KIF14	0	1.80935	1.7395
KIF15	0	1.227	1.28961
KIF2C	0	4.0933	3.85454
KIF5C	-4.45914	0	-4.24422
KIFC3	0	2.1461	1.90636
KLF4	-7.09425	0	-7.23675
KMO	0	7.49566	7.42702
LAMA5	-11.3757	0	0
LAMB3	0	-2.37284	-2.77472
LANCL1	0	2.10344	2.29055
LARGE	0.172994	0	0.171405
LBR	0	0.729462	0.857327
LDB2	0	5.96929	6.1798
LIF	-7.59223	0	-7.15988
LMNB1	0	0.867595	0.991342
LMO1	0.060243	0	0.0581446
LOX	-9.20956	0	-9.4682
LOXL2	-9.31685	0	-9.31067
LRIG1	0	-1.55645	-1.74121
LRRC8B	1.73988	0	1.78878
LSM2	0	1.36363	1.36977
LSM4	0	0.581657	0.640694
LY96	0	3.3001	2.88403
LYN	0.56125	0	0.489056
MAD2L1BP	0	1.7176	1.61664
MANBA	-6.17439	0	-6.15872
MAP2	0.276791	0	0.285055
MAP7	0.0307738	0	0.0363157
MAPK1	-2.20697	0	-2.18596
MAPRE1	0	1.15724	1.21096
MAPT	0	3.28746	3.43012
MARCKS	-4.79264	0	-4.83432
MAST2	-2.13004	0	-2.05632
MCM10	0	3.52621	3.34224
MCM4	0	3.41246	3.39278
MCM5	0	1.72671	1.45907
MCM7	0	0.68261	0.523338
MDC1	0	-0.722711	-0.9102
MDFI	0	1.31309	1.29874
MEF2D	-0.618923	0	-0.569228
MEIS1	0	-0.20519	0.031563
MEIS2	-0.646067	0	-0.616931
MEN1	0	-0.797277	-0.69724
MGAT2	1.35635	0	1.37525
MGLL	-13.1876	0	0
MKI67	0	1.82052	1.99379
MKKS	0	1.79785	1.78481
MMD	2.47895	0	2.49298
MNS1	0	1.80993	1.91997
MPHOSPH6	0	0.311197	-0.0426088
MPP6	0	5.79072	5.68945
MRPL1	0	2.46227	2.44582
MRPL19	0	1.54389	1.71216
MRPL35	0	2.2906	2.04573
MRPL39	0	2.70476	2.70201
MRPL42	0	2.49005	2.41217
MRPS14	0	0.833138	0.920153
MRPS27	0	1.13506	1.09604
MRPS31	0	1.68063	1.84167
MRPS6	-1.60823	0	-1.65892
MRPS7	0	2.61636	2.56342
MSC	0	4.10172	4.01265
MSH6	0	1.44026	1.43751
MSX1	0	-0.554692	-0.958903
MTHFD1	0	0.831714	0.803375
MTMR4	0	1.52404	1.59215
MTSS1	-3.02441	0	-2.98332
MTX1	0	1.76075	1.65435
MVP	-9.36904	0	-9.40409
MXD4	-5.98828	0	-6.07935
MYC	0	0.228977	0.0400526
MYD88	0	-2.0942	-2.04453
MYO10	0	3.47663	2.92811
MYO6	-5.5183	0	-5.5418
MYOG	0.130567	0	0.133183
MYOM2	0	7.54001	7.13201
MYT1	-0.0402222	0	-0.0459007
NAP1L1	0	-0.786547	-0.60397
NASP	0	1.27422	1.52693
NBN	0	1.46673	1.467
NCALD	0.115454	0	0.114033
NCAM1	-10.7943	0	-10.8105
NCAPH	0	1.79875	1.48311
NCKAP1L	0	1.63183	1.69193
NCOA1	0.0744149	0	0.207712
NDRG4	0.18171	0	0.17866
NDUFS2	0	0.0146791	0.0810634
NDUFS6	0	0.784578	0.793305
NEDD4L	-0.250218	0	-0.126658
NEFM	-6.7503	0	-6.96982
NEK4	0	1.56468	1.62235
NEK7	-3.09658	0	-3.08695
NELL2	0	3.59645	4.13172
NEO1	0	4.38132	4.8338
NET1	0	0.700241	0.803973
NFASC	0.147675	0	0.155842
NFATC2IP	0	2.206	2.07421
NFIL3	-0.210424	0	-0.16353
NFKB1	-1.63035	0	-1.62893
NFYA	0	1.46375	1.58337
NGDN	0	1.05397	0.978548
NGFR	0	2.70096	2.61766
NIF3L1	0	1.96732	2.00761
NKX2-2	0	0	10.5946
NMI	0	2.11916	2.22619
NMNAT2	0.131105	0	0.125502
NOL3	-2.37226	0	-2.47492
NOL8	0	0.891356	0.793862
NOL9	0	1.059	0.992109
NPC2	-3.87088	0	-3.79272
NPY1R	0	7.38247	7.71765
NR0B1	0	0	11.5084
NR2F6	-2.2987	0	-2.43544
NR3C1	-5.37376	0	-5.25808
NRBP1	-0.737688	0	-0.714957
NRG1	0	-1.44159	-2.10196
NT5E	-7.96479	0	-8.07861
NUCB2	-3.75762	0	-3.84169
NUDT1	0	2.99405	2.92221
NUDT11	0	1.17368	1.04241
NUP107	0	0.751805	0.747428
NUP155	0	2.59694	2.42231
NUP205	0	1.53875	1.49052
NUP37	0	1.34057	0.951746
NUP50	0	3.43028	3.35353
NUP85	0	0.398667	0.307344
NUP88	0	1.96551	1.84617
NUPL1	0	2.28012	2.08374
NXT2	0	2.27979	2.37615
OAT	-3.28616	0	-3.2865
OLFM1	0	5.61505	5.91148
OLFML2B	-0.245111	0	-0.232343
P4HA2	-12.4584	0	-12.4312
PA2G4	0	1.97943	1.75471
PABPN1	0	-2.32539	-2.09374
PADI2	0	2.23104	2.30171
PAICS	0	2.51752	2.48376
PALLD	-4.47599	0	-4.45057
PAPOLA	0	1.77675	2.0819
PAPSS2	-2.03484	0	-2.31907
PASK	0	2.74649	2.64513
PATZ1	0	1.69157	1.74837
PAXIP1	0	2.0158	2.01274
PBX1	0	-0.180438	0.101757
PBX2	0	0.73498	1.03133
PBXIP1	-7.84725	0	-7.73109
PCCA	0	-0.880201	-0.658013
PCDH17	0	2.35862	2.74124
PDE2A	0.0460972	0	0.0512007
PDHA1	0	0.414071	0.423453
PDIA5	0	-1.86816	-1.83664
PDLIM4	-3.8177	0	-3.67998
PDSS1	0	4.40176	4.2431
PEA15	-1.27437	0	-1.29911
PEG10	-4.10519	0	-4.20619
PEG3	0	5.72497	5.4811
PFAS	0	2.10621	2.08905
PFKP	0	0.518143	0.321042
PGF	-7.23835	0	-7.14091
PHGDH	0	1.42125	1.5143
PIR	3.27077	0	3.21149
PITRM1	0	-2.31714	-2.47534
PKNOX1	0	-0.294723	-0.162574
PLAU	-9.94182	0	-10.0014
PLAUR	-6.78233	0	-6.79655
PLEKHA6	0.225179	0	0.227007
PLK1	0	2.16541	2.00017
PLK2	-11.0958	0	-11.2859
PLS3	-2.2184	0	-2.2747
PLXND1	-7.41833	0	-7.42985
PMP22	-10.1571	0	-9.97953
PMPCA	0	1.13638	1.00803
POLA2	0	1.4981	1.23403
POLD3	0	2.58559	2.38357
POLE2	0	3.23987	3.02867
POP1	0	2.80874	2.67967
POU3F1	0	2.44114	2.55988
POU4F2	0	-0.088221	-0.180151
PPFIA3	0	3.65148	3.65183
PPIB	-1.54831	0	-1.62071
PPIC	-6.02393	0	-6.35149
PPID	3.40287	0	3.14876
PPIF	0	1.44382	1.10621
PPM1G	0	0.638089	0.476707
PPP1CC	0	1.79721	1.85844
PPP1R3C	1.39941	0	1.20242
PPP2R2A	0	2.32919	2.19343
PPP6C	0	2.3826	2.39241
PRC1	0	0.945502	0.840873
PRDX3	0	2.60752	2.60149
PRIM1	0	3.42183	3.29883
PRMT1	0	1.58205	1.5473
PROS1	-1.99499	0	-2.19124
PRRX1	0	0	-10.0733
PRUNE	0	1.98722	2.54471
PSMA3	0	1.0836	1.11215
PSME3	0	1.8463	1.52829
PSRC1	0	1.81448	1.95741
PTBP1	0	1.1851	0.9931
PTGER3	0	9.73529	9.57325
PTGES	-1.52279	0	-1.46464
PTGS1	0.301808	0	0.303311
PTPN12	0.224276	0	0.105193
PTPN13	0	1.61173	1.84395
PTPN14	0	-2.39779	-2.70182
PTPRN	-0.134656	0	-0.147471
PTTG1IP	0	-1.60683	-1.73388
PXMP2	0	1.59995	1.55818
R3HDM1	0	2.14914	2.165
RAD51	0	2.47469	2.19368
RAD51AP1	0	1.69991	1.61366
RAD51C	0	2.94848	2.80744
RAD54B	0	4.2797	4.33207
RAE1	0	0.953593	0.700704
RAI14	-5.28603	0	-5.19491
RAN	0	0.893908	0.815255
RANBP1	0	1.73669	1.76884
RAP1GAP	0	6.79224	6.92415
RARRES3	-0.235962	0	-0.228962
RBBP8	0	1.97152	1.81759
RBM17	0	1.63618	1.70577
RBMS1	-1.92958	0	-2.03538
RBMX	0	3.05076	3.29976
RCC1	0	2.27313	2.19503
RCHY1	0	3.40737	3.5291
RCOR1	0	2.00947	2.03988
RDBP	0	0.229691	0.276326
RELA	0	-0.0672263	-0.235125
RFC1	0	1.19529	1.20722
RFC3	0	2.50843	2.41194
RFC5	0	2.86172	2.76809
RGL1	0	-0.532138	-0.515136
RGS5	0.586984	0	0.38172
RHOBTB3	3.35496	0	3.32405
RHOH	0	7.56448	7.48797
RIMS3	1.41735	0	1.33858
RIN3	1.68596	0	1.65411
RMI1	0	2.03953	1.88309
RNASEH1	0	1.67275	1.61567
RNASEH2A	0	1.15121	1.18815
RNASET2	-5.23497	0	-5.13238
RNF44	0	0.172837	0.130632
RPA2	0	1.81668	1.71312
RPIA	0	0.564182	0.539505
RPL13	0	2.05959	1.95185
RRM1	0	1.84054	1.92281
RSBN1	0	1.08245	1.03487
RTN1	-0.162635	0	-0.110217
RUNX3	0	2.50598	1.88836
RUSC2	-2.23623	0	-2.18472
RYBP	0	-0.793874	-0.627749
S100A10	-11.9944	0	-12.0155
S100A2	-7.29362	0	-7.42445
S100A6	-0.0613283	0	-0.0736904
SAG	0	-0.106783	-0.552763
SALL2	0	2.92801	3.27675
SAT1	-8.1658	0	-7.93969
SATB1	5.38862	0	5.27001
SCHIP1	-2.44787	0	-2.54884
SCPEP1	-0.985415	0	-0.993178
SDHB	0	2.19211	2.10077
SEC23A	-2.78489	0	-2.86085
SEC24D	-4.87935	0	-5.14061
SEC61G	-0.818126	0	-0.837423
SEH1L	0	2.81743	2.76217
SERBP1	0	1.98765	1.90951
SERINC3	-1.58581	0	-1.49955
SERPINB8	0	2.29974	1.79416
SETBP1	2.77668	0	2.72509
SFPQ	0	-0.362262	-0.280644
SFRP1	0.177263	0	0.18284
SFXN3	-1.95027	0	-1.98644
SH2B3	0	-0.686372	-0.891901
SH3GL3	0	0.980002	0.953074
SH3GLB1	-2.95959	0	-2.99203
SHB	-0.0396152	0	0.0177402
SHMT2	0	1.37217	1.38265
SIRPA	0	1.82111	1.83022
SKIV2L	0	-0.689395	-0.77224
SKP2	0	4.25882	4.29632
SLBP	0	0.800992	0.716577
SLC17A7	0	0.984595	1.15664
SLC1A4	0	1.76504	1.61769
SLC20A1	0	-2.04413	-2.16822
SLC24A3	0	5.0658	5.29845
SLC25A21	0	2.57438	2.32875
SLC31A2	0.411242	0	0.462233
SLC39A4	0	0.742716	0.678256
SLC43A1	0	1.95452	1.95927
SLC5A6	0	4.0362	3.57575
SMAD6	0	0.590404	0.838603
SMARCC1	0	2.0681	2.18036
SMC2	0	4.10629	3.83648
SMC4	0	1.05879	0.833586
SMOX	0	-2.61557	-2.64811
SNAI2	-8.44883	0	-8.26895
SNRPA1	0	2.99912	2.87194
SNX4	2.88496	0	2.80934
SORD	0	1.33186	1.50473
SOX11	0	-2.0017	-1.80835
SP100	-7.0477	0	-7.22437
SPAG5	0	1.92061	1.82915
SPARC	-2.96654	0	-2.99912
SPATA13	0	3.71178	3.58888
SPHK1	-0.467757	0	-0.421556
SPOCK2	0.117979	0	0.117665
SPRY2	-7.42746	0	-7.49955
SRPK1	0	0.812916	0.762699
SRPK2	0	1.30529	1.4678
SRPX	-6.81545	0	-6.97805
SRPX2	-4.78432	0	-4.71571
SRR	0	-2.53246	-2.33066
SRRM1	0	1.36209	1.39995
SSH1	0	2.41966	2.22216
SSRP1	0	1.46125	1.48024
SSX3	0	3.30261	2.95382
STEAP1	0	4.51147	4.28875
STK32B	0	-4.32859	-4.49881
STMN2	-0.365598	0	-0.376297
SUMO1	0	0.944004	1.06358
SUZ12	0	1.93561	2.04155
SYNPO	-5.45579	0	-5.28586
SYT1	0	4.73157	4.72837
SYT11	-5.68505	0	-5.84339
TACC3	0	1.07239	0.982199
TAF5	0	1.88505	1.95278
TAGLN3	0.247924	0	0.253166
TARDBP	0	3.51224	3.3402
TBC1D15	0	0.128796	0.0129635
TCERG1	0	0.866895	0.839605
TCF3	0	1.41233	1.3541
TCP1	0	0.517029	0.501031
TDO2	-15.3634	0	0
TFAP2B	0	0	-3.96947
TFPI2	-11.6384	0	-11.4222
TGFB2	-14.1679	0	0
TH	0.0801087	0	0.0767885
TH1L	0	1.62924	1.51696
THBS2	-0.419501	0	-0.464643
TIA1	0	-0.790564	-0.524435
TIMELESS	0	0.976848	0.944604
TLE1	-4.78436	0	-4.93328
TLN2	-5.305	0	-5.18072
TMEM131	0	-0.163186	-0.137559
TMEM47	0	3.0478	3.09693
TMEM48	0	4.08547	3.95326
TMEM5	0	1.96042	1.80788
TMEM70	0	2.38121	2.28919
TMEM97	0	2.26647	2.02186
TMPO	0	2.55212	2.68469
TNC	-6.89247	0	-6.87885
TNFRSF1A	-2.86703	0	-2.87931
TNNT1	0	4.45075	5.09635
TNS1	0	1.54228	1.18404
TOP2A	0	0.269808	0.500471
TPM1	-8.41757	0	-8.45374
TPX2	0	0.293315	0.257626
TRAFD1	0.532794	0	0.538621
TRAM2	-5.56753	0	-5.64189
TRHDE	0	8.48489	8.20957
TRIB1	0	5.53806	5.57097
TRIM2	0	3.78828	4.10312
TRIO	-2.45472	0	-2.47122
TROAP	2.98026	0	3.00663
TRUB1	0	3.69425	3.95474
TSN	0	0.710945	0.581877
TSPAN4	-0.960822	0	-1.00499
TSPAN7	0.101451	0	0.0995902
TTLL7	-4.05265	0	-4.19307
TYMS	0	1.46437	1.43243
UAP1	0	1.51975	1.17929
UBE2V2	0	1.85798	1.80285
UCHL1	0.388183	0	0.346086
UGCG	-6.78458	0	-6.69021
UMPS	0	3.33569	3.27485
UNC13B	0	-0.944677	-0.87185
UPF3B	0	0.600394	0.635747
USP1	0	2.37343	2.48413
USP20	0	-2.44266	-2.28799
USP31	0	2.80366	2.62618
USP33	0	1.77585	1.9106
USP9Y	0	0.206469	0.216255
VEGFA	0	2.51188	2.45827
VEGFC	-9.73347	0	-9.62666
WASF1	0	2.53047	2.62816
WDHD1	0	1.3958	1.38984
WDR12	0	3.29494	3.09204
WDR47	0	-1.34509	-1.15914
WDR77	0	3.62397	3.46642
WHSC1	0	-0.922739	-0.587617
XDH	0	0.446182	0.435566
XG	0	4.42255	4.35792
XPO7	0	1.00995	1.20448
YPEL1	-3.97516	0	-3.89914
YPEL5	0	4.41414	4.18596
ZDHHC3	0	3.75036	3.8489
ZFP106	0	3.23339	3.25629
ZFP36L2	-4.83008	0	-4.94254
ZNF193	1.65709	0	1.66888
ZNF200	0	1.10585	1.1254
ZNF232	0	1.02118	1.03313
ZNF423	-2.39458	0	-2.40098
ZNF467	0	-0.613754	0.111654
