# Supplementary material for: ROMA: Representation and Quantification of Module Activity from Target Expression Data
Source: Front Genet. 2016 Feb 19;7:18. doi: 10.3389/fgene.2016.00018 (PMC4760130; doi:10.3389/fgene.2016.00018)
Supplement: File S5 — Modules gmt file used for the two last examples. The pathway definitions come from KEGG, Reactome, Biocarta and ACSN. [file FileS5.csv]

MODULE	L1	L1_pv	L1/L2	L1/L2_pv	NUMBER_OF_GENES
BIOCARTA_IL5_PATHWAY	0.8865757355348727	0.0	513.8871524006604	0.0	9
Lessnick_EWS-FLI_All_signature	0.5210343940768538	0.0	2.9293202232491358	0.047	770
REACTOME_OLFACTORY_SIGNALING_PATHWAY	0.5821616992227162	0.001	4.153416721340864	0.013	327
Lessnick_EWS-FLI_Down_signature	0.5786918294772746	0.001	3.0214963301499176	0.123	280
REACTOME_PD1_SIGNALING	0.8578483029119256	0.003	18.309636175633994	0.004	17
REACTOME_GLYCOPROTEIN_HORMONES	0.8570155113427562	0.005	58.65357950059278	0.003	11
REACTOME_COMMON_PATHWAY	0.8483642341404494	0.008	14.50683070222947	0.032	13
REACTOME_NCAM1_INTERACTIONS	0.7118983782170633	0.009	5.9442217772546835	0.04	37
REACTOME_CHEMOKINE_RECEPTORS_BIND_CHEMOKINES	0.7079341767706129	0.01	4.512870316157408	0.092	53
REACTOME_PEPTIDE_HORMONE_BIOSYNTHESIS	0.826004874514522	0.014	14.300132918985861	0.032	13
REACTOME_XENOBIOTICS	0.8089171324040395	0.014	14.962572167219296	0.01	15
REACTOME_REGULATION_OF_INSULIN_LIKE_GROWTH_FACTOR_IGF_ACTIVITY_BY_INSULIN_LIKE_GROWTH_FACTOR_BINDING_PROTEINS_IGFBPS	0.7949585963367231	0.018	12.53945017658194	0.012	15
BIOCARTA_STEM_PATHWAY	0.8083768854353499	0.02	12.695173894472497	0.042	13
BIOCARTA_ACE2_PATHWAY	0.8049950171950296	0.023	11.020209076169236	0.058	12
BIOCARTA_CYTOKINE_PATHWAY	0.774855356857858	0.023	6.163321472393453	0.089	21
BIOCARTA_DC_PATHWAY	0.7587343905756936	0.028	7.821914395872269	0.052	21
ECM	0.5653334385958597	0.033	3.578144069364822	0.096	100
REACTOME_ENDOGENOUS_STEROLS	0.7792606513489521	0.034	11.808931907083286	0.052	14
REACTOME_ANDROGEN_BIOSYNTHESIS	0.7758432255202374	0.04	14.254947831422587	0.032	9
REACTOME_BETA_DEFENSINS	0.6439076072773543	0.04	7.268081719681094	0.017	41
BIOCARTA_ASBCELL_PATHWAY	0.7724303786251172	0.043	7.9652223202591035	0.098	11
REACTOME_DEFENSINS	0.6341226104122096	0.048	7.180183504882035	0.017	50
BIOCARTA_PLATELETAPP_PATHWAY	0.7681709901417169	0.05	9.543510332606168	0.072	13
REACTOME_NA_CL_DEPENDENT_NEUROTRANSMITTER_TRANSPORTERS	0.7311841089335306	0.05	8.345189990524021	0.041	16
KEGG_GRAFT_VERSUS_HOST_DISEASE	0.6298988605626198	0.052	2.5890485237389624	0.404	40
REACTOME_COLLAGEN_FORMATION	0.6293465434906033	0.052	4.359772710444566	0.096	55
REACTOME_SYNTHESIS_OF_BILE_ACIDS_AND_BILE_SALTS_VIA_24_HYDROXYCHOLESTEROL	0.7626331094787117	0.054	15.006298882812928	0.03	9
BIOCARTA_INFLAM_PATHWAY	0.7148048388191082	0.058	4.794079046793714	0.143	27
BIOCARTA_GRANULOCYTES_PATHWAY	0.7564623732439785	0.063	6.185670441498914	0.157	13
BIOCARTA_TCYTOTOXIC_PATHWAY	0.7453158391327657	0.072	6.660890531410205	0.136	13
BIOCARTA_THELPER_PATHWAY	0.7415823153783117	0.079	6.515131825820491	0.142	13
KEGG_ARGININE_AND_PROLINE_METABOLISM	0.6100262444747473	0.086	4.777492030204793	0.075	53
KEGG_PROXIMAL_TUBULE_BICARBONATE_RECLAMATION	0.6723002811947287	0.092	5.157143733949811	0.121	22
REACTOME_GLUCURONIDATION	0.6703734228324194	0.096	3.96444098643546	0.222	17
CELL_MATRIX_ADHESIONS	0.5946503693732971	0.104	4.145769086944941	0.117	67
REACTOME_INITIAL_TRIGGERING_OF_COMPLEMENT	0.6611564967661859	0.105	3.554888594894301	0.269	15
REACTOME_INTEGRIN_CELL_SURFACE_INTERACTIONS	0.5913864907041356	0.107	3.7384736727840227	0.162	77
BIOCARTA_IL17_PATHWAY	0.6585866790360543	0.109	2.5376701912824977	0.442	16
KEGG_AUTOIMMUNE_THYROID_DISEASE	0.5911215830736228	0.109	3.363356660308607	0.214	52
REACTOME_GAP_JUNCTION_ASSEMBLY	0.6577040603335458	0.11	5.268509421056768	0.118	16
BIOCARTA_BLYMPHOCYTE_PATHWAY	0.7144602492226668	0.112	8.217792799389063	0.091	10
REACTOME_NITRIC_OXIDE_STIMULATES_GUANYLATE_CYCLASE	0.6509917086567706	0.12	4.534082374700967	0.159	23
KEGG_ECM_RECEPTOR_INTERACTION	0.5843886324432258	0.121	3.831556448521816	0.153	81
Lessnick_EWS-FLI_Up_signature	0.47422932284705543	0.131	2.88698382465031	0.166	492
BIOCARTA_BARR_MAPK_PATHWAY	0.6982093818940642	0.132	7.3845166984856725	0.114	11
REACTOME_ACTIVATED_POINT_MUTANTS_OF_FGFR2	0.6421201434541655	0.132	3.77530961712144	0.241	15
REACTOME_RNA_POL_III_CHAIN_ELONGATION	0.6388108017431164	0.137	7.127720815848389	0.067	16
BIOCARTA_TOB1_PATHWAY	0.628248498257196	0.143	3.9792856362359483	0.22	20
REACTOME_NCAM_SIGNALING_FOR_NEURITE_OUT_GROWTH	0.5720083242422221	0.144	4.895311318780113	0.071	61
REACTOME_INTERFERON_ALPHA_BETA_SIGNALING	0.5715225502889891	0.145	3.8372777679684864	0.153	61
REACTOME_TRYPTOPHAN_CATABOLISM	0.6854527208977166	0.148	7.326837330600352	0.115	10
REACTOME_NUCLEOTIDE_LIKE_PURINERGIC_RECEPTORS	0.6236697541395129	0.151	3.802139051639602	0.241	15
REACTOME_GABA_A_RECEPTOR_ACTIVATION	0.6813158424142862	0.154	4.930659828618868	0.221	11
REACTOME_SEROTONIN_RECEPTORS	0.6808770841460602	0.154	4.483307713478613	0.243	11
KEGG_NOD_LIKE_RECEPTOR_SIGNALING_PATHWAY	0.5659725200491066	0.155	5.3485682570670505	0.055	59
KEGG_CYTOKINE_CYTOKINE_RECEPTOR_INTERACTION	0.46857144447738663	0.157	2.0069785821321053	0.683	259
BIOCARTA_LYM_PATHWAY	0.6781337636265443	0.158	5.975832380557996	0.168	10
BIOCARTA_BARRESTIN_SRC_PATHWAY	0.6742630858713744	0.162	7.511417452932369	0.113	14
REACTOME_ORGANIC_CATION_ANION_ZWITTERION_TRANSPORT	0.6739899434253532	0.163	4.8232573981137	0.227	12
REACTOME_FGFR1_LIGAND_BINDING_AND_ACTIVATION	0.673442079521609	0.166	4.175555588222001	0.264	13
KEGG_INTESTINAL_IMMUNE_NETWORK_FOR_IGA_PRODUCTION	0.5606419063843354	0.166	2.8747586708252464	0.318	45
REACTOME_ACTIVATION_OF_ATR_IN_RESPONSE_TO_REPLICATION_STRESS	0.5563234605060462	0.17	3.229652766368446	0.231	36
REACTOME_SMOOTH_MUSCLE_CONTRACTION	0.6141079275653287	0.172	4.182381265147774	0.197	24
REACTOME_REGULATION_OF_KIT_SIGNALING	0.61237581407948	0.174	4.5727680167169105	0.159	16
BIOCARTA_TRKA_PATHWAY	0.6670937041619475	0.175	7.84303840370265	0.105	11
BIOCARTA_NTHI_PATHWAY	0.6098938405772869	0.176	3.3495021575634	0.3	23
REACTOME_ACTIVATION_OF_THE_PRE_REPLICATIVE_COMPLEX	0.6084267534834263	0.177	3.4474174907020516	0.286	29
KEGG_ASCORBATE_AND_ALDARATE_METABOLISM	0.6076173768804599	0.178	3.967664176038314	0.222	24
REACTOME_PHOSPHORYLATION_OF_CD3_AND_TCR_ZETA_CHAINS	0.6067846541091505	0.179	3.3334750161158624	0.304	15
BIOCARTA_FIBRINOLYSIS_PATHWAY	0.6628835905304536	0.181	3.902642739449156	0.29	12
REACTOME_EXTRACELLULAR_MATRIX_ORGANIZATION	0.5500160639355522	0.183	3.8240380103094913	0.155	82
REACTOME_G_ALPHA_Z_SIGNALLING_EVENTS	0.54986414616038	0.184	3.6774941153642313	0.172	42
REACTOME_ASSEMBLY_OF_THE_PRE_REPLICATIVE_COMPLEX	0.5491061727252264	0.184	3.7985957884139765	0.157	63
REACTOME_PROSTANOID_LIGAND_RECEPTORS	0.6605482336460025	0.186	4.9476254029060796	0.22	10
REACTOME_SIGNALING_BY_ACTIVATED_POINT_MUTANTS_OF_FGFR1	0.6598273055934734	0.188	4.173446075878865	0.264	10
BIOCARTA_IL10_PATHWAY	0.6030018396305143	0.189	4.567155845592463	0.159	16
REACTOME_TRAFFICKING_OF_GLUR2_CONTAINING_AMPA_RECEPTORS	0.6028319903931904	0.189	4.688679158454981	0.152	15
KEGG_CARDIAC_MUSCLE_CONTRACTION	0.5433813045907062	0.191	3.6319125590880432	0.176	77
REACTOME_PEPTIDE_LIGAND_BINDING_RECEPTORS	0.492270380568203	0.191	1.9604652995089162	0.646	180
REACTOME_THE_NLRP3_INFLAMMASOME	0.6542168949122675	0.198	4.237099323967311	0.259	11
REACTOME_CDT1_ASSOCIATION_WITH_THE_CDC6_ORC_ORIGIN_COMPLEX	0.5368025354502088	0.202	3.7081348647181542	0.17	54
REACTOME_RNA_POL_III_TRANSCRIPTION_TERMINATION	0.5945079450483968	0.205	5.900337376881666	0.092	18
REACTOME_ASSOCIATION_OF_LICENSING_FACTORS_WITH_THE_PRE_REPLICATIVE_COMPLEX	0.6493312062171378	0.206	5.497277065588293	0.189	14
BIOCARTA_LAIR_PATHWAY	0.5933240114285506	0.207	2.9952317382564284	0.354	16
BIOCARTA_AMI_PATHWAY	0.591897144569157	0.209	3.124563886456183	0.335	19
REACTOME_GABA_B_RECEPTOR_ACTIVATION	0.5327933261870185	0.211	3.7310712895807665	0.163	37
REACTOME_G2_M_CHECKPOINTS	0.5323120450964753	0.212	3.0927721077799895	0.256	43
REACTOME_CREATION_OF_C4_AND_C2_ACTIVATORS	0.6437171272904758	0.213	7.121625840767241	0.12	9
KEGG_PROTEASOME	0.5305863729563719	0.214	4.051518810008059	0.127	46
REACTOME_G1_S_TRANSITION	0.4829584778888652	0.215	3.1291298202709523	0.169	107
REACTOME_CYTOSOLIC_SULFONATION_OF_SMALL_MOLECULES	0.6421348727884336	0.218	4.680588667597931	0.238	13
REACTOME_ADP_SIGNALLING_THROUGH_P2RY12	0.5865317323042295	0.219	4.670899653439003	0.154	20
REACTOME_G1_S_SPECIFIC_TRANSCRIPTION	0.5862882287416039	0.22	3.7024440635445606	0.252	18
BIOCARTA_IL12_PATHWAY	0.5857927882750406	0.22	3.399032092061171	0.296	21
KEGG_RNA_POLYMERASE	0.5832410391706186	0.223	3.6117106034756308	0.259	28
REACTOME_REGULATION_OF_COMPLEMENT_CASCADE	0.639109169337477	0.224	5.6569325051885455	0.18	13
REACTOME_CDC6_ASSOCIATION_WITH_THE_ORC_ORIGIN_COMPLEX	0.6367227880164598	0.228	4.908409018639723	0.223	10
REACTOME_GROWTH_HORMONE_RECEPTOR_SIGNALING	0.5814080055901921	0.229	4.0324250656954534	0.212	23
BIOCARTA_EPHA4_PATHWAY	0.6352736289688571	0.231	3.6750845968283374	0.314	9
REACTOME_FGFR2C_LIGAND_BINDING_AND_ACTIVATION	0.6342905844713616	0.231	3.7873158822395703	0.306	11
REACTOME_UNWINDING_OF_DNA	0.6314475648095249	0.234	5.725822250133585	0.178	10
BIOCARTA_CARDIACEGF_PATHWAY	0.5742814151842739	0.239	3.1796822658860595	0.325	16
REACTOME_M_G1_TRANSITION	0.5224397648607706	0.24	3.1818124584063656	0.239	78
REACTOME_ADENYLATE_CYCLASE_INHIBITORY_PATHWAY	0.6247602640337053	0.244	5.795741843683215	0.177	12
REACTOME_POL_SWITCHING	0.6245584074605571	0.244	3.870319471287657	0.293	12
REACTOME_OTHER_SEMAPHORIN_INTERACTIONS	0.5712091488301598	0.244	2.8160610413178175	0.387	15
BIOCARTA_INTRINSIC_PATHWAY	0.5703234522031473	0.244	1.6938427891887273	0.761	20
BIOCARTA_TH1TH2_PATHWAY	0.5687186885869284	0.249	2.180809327736267	0.56	18
REACTOME_P53_INDEPENDENT_G1_S_DNA_DAMAGE_CHECKPOINT	0.5208768957569876	0.25	3.5470072232576566	0.185	50
REACTOME_CDK_MEDIATED_PHOSPHORYLATION_AND_REMOVAL_OF_CDC6	0.5203646633274097	0.251	3.764328288874013	0.158	46
BIOCARTA_PARKIN_PATHWAY	0.6206287258767832	0.253	5.580455442438034	0.185	12
REACTOME_FGFR4_LIGAND_BINDING_AND_ACTIVATION	0.6159142350514336	0.257	3.4764484974397596	0.345	11
KEGG_FOCAL_ADHESION	0.47270635776854303	0.258	2.6202802781954606	0.318	195
REACTOME_G_PROTEIN_ACTIVATION	0.5650181392819388	0.259	4.754532920456824	0.147	26
REACTOME_INHIBITION_OF_INSULIN_SECRETION_BY_ADRENALINE_NORADRENALINE	0.5641493452290535	0.261	2.6246528852093265	0.435	24
REACTOME_PYRIMIDINE_CATABOLISM	0.6140603044165945	0.263	3.401942033557897	0.353	11
BIOCARTA_CCR3_PATHWAY	0.563641632373176	0.264	3.2513747199634793	0.314	22
BIOCARTA_CTLA4_PATHWAY	0.5609916923263301	0.268	3.081443959688499	0.34	20
REACTOME_DNA_STRAND_ELONGATION	0.5576675248352291	0.274	3.830279315357783	0.237	29
REACTOME_NOTCH_HLH_TRANSCRIPTION_PATHWAY	0.6084920260946043	0.276	4.726092639939538	0.236	12
REACTOME_METABOLISM_OF_NON_CODING_RNA	0.5107922928804715	0.278	2.8108076675423055	0.333	47
REACTOME_AMINO_ACID_SYNTHESIS_AND_INTERCONVERSION_TRANSAMINATION	0.5553093896540062	0.28	3.0728586564916536	0.343	16
REACTOME_EXTENSION_OF_TELOMERES	0.5545223399084482	0.282	3.8341628563599333	0.237	26
BIOCARTA_SPRY_PATHWAY	0.5520465311275085	0.285	4.47650927426655	0.161	17
REACTOME_AXON_GUIDANCE	0.4458117387729269	0.288	2.481641925770808	0.356	245
BIOCARTA_CCR5_PATHWAY	0.5505698631840439	0.289	2.863140211826003	0.373	19
REACTOME_CRMPS_IN_SEMA3A_SIGNALING	0.6032903184311992	0.29	4.777188767549748	0.231	13
BIOCARTA_SPPA_PATHWAY	0.5503603572347129	0.29	4.935270352848742	0.135	21
BIOCARTA_IL1R_PATHWAY	0.5502645043443595	0.291	3.1293291060175936	0.333	30
REACTOME_RECEPTOR_LIGAND_BINDING_INITIATES_THE_SECOND_PROTEOLYTIC_CLEAVAGE_OF_NOTCH_RECEPTOR	0.6024400859539356	0.294	5.1891613983289355	0.212	11
REACTOME_VEGF_LIGAND_RECEPTOR_INTERACTIONS	0.6018432621363201	0.294	4.354137723552724	0.253	10
BIOCARTA_NO2IL12_PATHWAY	0.5483150090777477	0.295	3.964063557733135	0.222	16
REACTOME_S_PHASE	0.46207075603588965	0.295	2.7669935335169527	0.262	104
BIOCARTA_MCM_PATHWAY	0.5479854426366297	0.296	3.3201251479008684	0.306	17
REACTOME_NUCLEAR_SIGNALING_BY_ERBB4	0.5037948526441358	0.296	2.8327934114827893	0.328	36
REACTOME_CROSS_PRESENTATION_OF_SOLUBLE_EXOGENOUS_ANTIGENS_ENDOSOMES	0.5027921252802572	0.297	3.475056203460176	0.192	46
KEGG_MELANOGENESIS	0.460702474026675	0.301	3.062559883686096	0.18	99
REACTOME_E2F_ENABLED_INHIBITION_OF_PRE_REPLICATION_COMPLEX_FORMATION	0.5923788184331124	0.312	4.770177550738836	0.231	9
KEGG_TOLL_LIKE_RECEPTOR_SIGNALING_PATHWAY	0.4571759941380532	0.313	2.3222717671588256	0.457	99
REACTOME_EICOSANOID_LIGAND_BINDING_RECEPTORS	0.5369792927790353	0.314	1.9232891236037801	0.653	15
KEGG_ASTHMA	0.5366410181991981	0.315	3.6187319242405027	0.259	29
BIOCARTA_CK1_PATHWAY	0.5343682251841065	0.318	3.382996874321106	0.296	16
REACTOME_STRIATED_MUSCLE_CONTRACTION	0.5324010415215705	0.321	1.9358924399132609	0.648	25
REACTOME_LIGAND_GATED_ION_CHANNEL_TRANSPORT	0.532392584228453	0.321	1.796055313070726	0.712	20
REACTOME_MITOCHONDRIAL_PROTEIN_IMPORT	0.4973778059109576	0.321	2.6621155023415994	0.37	55
REACTOME_TRANSLOCATION_OF_ZAP_70_TO_IMMUNOLOGICAL_SYNAPSE	0.5893971725196335	0.322	4.628400786415869	0.239	12
REACTOME_ADENYLATE_CYCLASE_ACTIVATING_PATHWAY	0.5891766987060598	0.322	4.489958907082237	0.243	9
BIOCARTA_MONOCYTE_PATHWAY	0.5887834723258963	0.322	2.3216371957446933	0.558	10
REACTOME_SIGNALING_BY_EGFR_IN_CANCER	0.45533714511713885	0.325	2.944375496835784	0.216	108
REACTOME_SIGNALING_BY_PDGF	0.45480791901077056	0.328	2.545864107627569	0.35	118
KEGG_GLYOXYLATE_AND_DICARBOXYLATE_METABOLISM	0.5297100453820074	0.331	4.333293733199115	0.18	15
REACTOME_GLUTATHIONE_CONJUGATION	0.5284721848937135	0.332	3.012800484987994	0.353	21
REACTOME_TIGHT_JUNCTION_INTERACTIONS	0.5262509344629525	0.336	2.496735794276181	0.451	28
REACTOME_BASIGIN_INTERACTIONS	0.5260341056636187	0.336	2.443608880423597	0.468	29
REACTOME_CHYLOMICRON_MEDIATED_LIPID_TRANSPORT	0.5260099210056076	0.336	2.410767492028219	0.479	15
KEGG_PRION_DISEASES	0.5252921152963189	0.338	2.702269742685428	0.41	33
KEGG_ALPHA_LINOLENIC_ACID_METABOLISM	0.5251492628168044	0.338	3.359285181166221	0.3	18
REACTOME_ACETYLCHOLINE_NEUROTRANSMITTER_RELEASE_CYCLE	0.5827314719566841	0.339	4.500296411112352	0.243	10
KEGG_DILATED_CARDIOMYOPATHY	0.49230008842179174	0.341	2.970514040668163	0.287	87
REACTOME_REGULATION_OF_ORNITHINE_DECARBOXYLASE_ODC	0.49178267130911363	0.342	3.391098215133079	0.204	46
REACTOME_RETROGRADE_NEUROTROPHIN_SIGNALLING	0.5802570533778566	0.347	3.3348435658537365	0.367	12
REACTOME_RNA_POL_III_TRANSCRIPTION_INITIATION_FROM_TYPE_3_PROMOTER	0.5238396580813155	0.347	3.1129469550269246	0.336	25
KEGG_HISTIDINE_METABOLISM	0.5237956255321792	0.347	3.1267829157405442	0.334	27
REACTOME_ACETYLCHOLINE_BINDING_AND_DOWNSTREAM_EVENTS	0.5236801848517176	0.347	1.5154284855264177	0.833	15
REACTOME_LAGGING_STRAND_SYNTHESIS	0.5227644433365081	0.349	3.4305707487372654	0.29	18
REACTOME_REGULATION_OF_IFNG_SIGNALING	0.5780081618598674	0.355	3.543453023322718	0.334	13
REACTOME_MITOTIC_G1_G1_S_PHASES	0.44909038161443904	0.355	2.62014842717909	0.318	132
REACTOME_SCF_BETA_TRCP_MEDIATED_DEGRADATION_OF_EMI1	0.48389885494450036	0.357	3.757198778570311	0.159	49
REACTOME_ACTIVATION_OF_KAINATE_RECEPTORS_UPON_GLUTAMATE_BINDING	0.5183156459910914	0.361	2.5162307669364794	0.445	30
BIOCARTA_P27_PATHWAY	0.5751990486768163	0.362	3.073399449517446	0.405	11
KEGG_CYTOSOLIC_DNA_SENSING_PATHWAY	0.4827380449085679	0.365	2.5432523899904114	0.416	53
REACTOME_SEMA3A_PAK_DEPENDENT_AXON_REPULSION	0.5735809184795222	0.367	4.284245518187325	0.256	14
REACTOME_INTERFERON_GAMMA_SIGNALING	0.48215785154015944	0.369	1.5839584071272332	0.826	59
REACTOME_E2F_MEDIATED_REGULATION_OF_DNA_REPLICATION	0.5139003609359275	0.37	2.953512956116642	0.36	34
KEGG_ALLOGRAFT_REJECTION	0.4819263832372336	0.37	2.1051776019399453	0.584	36
REACTOME_AMYLOIDS	0.48053861227196887	0.372	2.9930612941593435	0.279	82
KEGG_HYPERTROPHIC_CARDIOMYOPATHY_HCM	0.48042709109804077	0.372	2.731499798033258	0.355	80
REACTOME_GLYCOGEN_BREAKDOWN_GLYCOGENOLYSIS	0.51170023723003	0.376	2.825812768785752	0.385	17
REACTOME_SIGNAL_TRANSDUCTION_BY_L1	0.5082336589096123	0.38	3.3369455919727273	0.304	33
REACTOME_CLASS_C_3_METABOTROPIC_GLUTAMATE_PHEROMONE_RECEPTORS	0.5678090180397345	0.381	4.092105752160159	0.275	14
BIOCARTA_RHO_PATHWAY	0.5080032273068157	0.381	2.73215046896613	0.402	30
REACTOME_ABC_FAMILY_PROTEINS_MEDIATED_TRANSPORT	0.5079128030714893	0.382	2.8469216189198776	0.377	33
BIOCARTA_BARRESTIN_PATHWAY	0.5666734739680801	0.384	2.5393910365638375	0.503	10
BIOCARTA_GABA_PATHWAY	0.5665787878683577	0.384	2.548715272387675	0.499	9
KEGG_LONG_TERM_POTENTIATION	0.4753499807016218	0.386	3.101377986925984	0.253	68
KEGG_ARRHYTHMOGENIC_RIGHT_VENTRICULAR_CARDIOMYOPATHY_ARVC	0.4746151118580942	0.388	2.6998403625001237	0.362	73
KEGG_PENTOSE_AND_GLUCURONATE_INTERCONVERSIONS	0.5060368092562242	0.389	2.798847463885771	0.389	27
REACTOME_ORC1_REMOVAL_FROM_CHROMATIN	0.47424723628198745	0.389	2.868232369506649	0.32	64
REACTOME_AMINE_LIGAND_BINDING_RECEPTORS	0.47399798475784255	0.389	1.4796830327551884	0.872	37
BIOCARTA_PAR1_PATHWAY	0.473843964805344	0.389	3.0063339245127736	0.276	36
REACTOME_AQUAPORIN_MEDIATED_TRANSPORT	0.4729621224388063	0.389	3.4617343288627818	0.193	50
REACTOME_SEMA3A_PLEXIN_REPULSION_SIGNALING_BY_INHIBITING_INTEGRIN_ADHESION	0.5627464421918148	0.39	4.551192427098745	0.241	12
REACTOME_PROSTACYCLIN_SIGNALLING_THROUGH_PROSTACYCLIN_RECEPTOR	0.5054141388727937	0.39	3.4594560178915894	0.285	18
REACTOME_NOREPINEPHRINE_NEUROTRANSMITTER_RELEASE_CYCLE	0.5600086529997877	0.393	5.273265598974245	0.209	10
REACTOME_REGULATION_OF_WATER_BALANCE_BY_RENAL_AQUAPORINS	0.47217230026294305	0.393	3.4629942896668338	0.193	43
REACTOME_VIF_MEDIATED_DEGRADATION_OF_APOBEC3G	0.472107412112802	0.393	3.064444947518376	0.26	50
REACTOME_NETRIN1_SIGNALING	0.47202244167123425	0.393	1.8958080164457223	0.669	39
KEGG_VALINE_LEUCINE_AND_ISOLEUCINE_BIOSYNTHESIS	0.559641625486873	0.394	2.8496747358972723	0.442	10
BIOCARTA_ETC_PATHWAY	0.5593710860612684	0.396	3.9596418395802955	0.283	11
REACTOME_GLUCAGON_SIGNALING_IN_METABOLIC_REGULATION	0.5031959703747126	0.397	3.1512027795257107	0.329	33
REACTOME_TRANSPORT_OF_ORGANIC_ANIONS	0.5563985619352038	0.398	2.6097862191795698	0.489	10
REACTOME_ACTIVATION_OF_NF_KAPPAB_IN_B_CELLS	0.4688292183119385	0.402	3.7373236835162573	0.162	63
KEGG_JAK_STAT_SIGNALING_PATHWAY	0.4379836211083327	0.403	1.7661396279343544	0.754	152
REACTOME_RNA_POL_III_TRANSCRIPTION_INITIATION_FROM_TYPE_2_PROMOTER	0.5001996897393671	0.405	3.115790039049633	0.336	22
KEGG_RENIN_ANGIOTENSIN_SYSTEM	0.5000100915894949	0.405	2.1032220424259	0.593	16
REACTOME_NEUROTRANSMITTER_RECEPTOR_BINDING_AND_DOWNSTREAM_TRANSMISSION_IN_THE_POSTSYNAPTIC_CELL	0.43727639466698465	0.407	2.681348854605325	0.289	134
REACTOME_ION_CHANNEL_TRANSPORT	0.4670258967189563	0.409	1.9786240382296016	0.64	53
REACTOME_MRNA_DECAY_BY_3_TO_5_EXORIBONUCLEASE	0.5527412099892058	0.41	3.8246089788429667	0.3	10
BIOCARTA_CTL_PATHWAY	0.5518227579892727	0.411	2.174727483090367	0.607	14
REACTOME_TANDEM_PORE_DOMAIN_POTASSIUM_CHANNELS	0.5507759112867808	0.414	3.3848732118592686	0.355	11
REACTOME_ETHANOL_OXIDATION	0.549697829805752	0.414	2.774676204431203	0.457	9
KEGG_BLADDER_CANCER	0.4658244346919504	0.414	2.7369914908311577	0.352	40
BIOCARTA_MYOSIN_PATHWAY	0.49517434237539776	0.416	3.344552629184207	0.3	29
REACTOME_ANTIGEN_PROCESSING_CROSS_PRESENTATION	0.46535129066226544	0.416	3.0886236547978467	0.256	73
REACTOME_CIRCADIAN_REPRESSION_OF_EXPRESSION_BY_REV_ERBA	0.4944407676486044	0.418	2.081599655100463	0.601	22
BIOCARTA_SARS_PATHWAY	0.5473721078981688	0.419	2.8224744390549157	0.447	9
REACTOME_PERK_REGULATED_GENE_EXPRESSION	0.4940358547444745	0.419	3.0188885270204127	0.35	28
REACTOME_ACTIVATION_OF_GENES_BY_ATF4	0.4936794808692237	0.42	3.17791286342126	0.325	25
REACTOME_SYNTHESIS_OF_DNA	0.46150578325017017	0.424	2.64443399656509	0.382	88
REACTOME_RECYCLING_PATHWAY_OF_L1	0.4907191153144662	0.427	3.5634819373347897	0.268	26
REACTOME_NUCLEAR_RECEPTOR_TRANSCRIPTION_PATHWAY	0.46111502538768395	0.427	2.594263299403417	0.404	47
REACTOME_REPAIR_SYNTHESIS_FOR_GAP_FILLING_BY_DNA_POL_IN_TC_NER	0.5434903910557871	0.43	3.0467893244876914	0.412	13
REACTOME_SCFSKP2_MEDIATED_DEGRADATION_OF_P27_P21	0.4600882902643136	0.43	2.706128696508205	0.36	54
REACTOME_SHC_MEDIATED_CASCADE	0.48792301265168564	0.434	2.914784313454557	0.366	26
REACTOME_PLATELET_ADHESION_TO_EXPOSED_COLLAGEN	0.5410853531557647	0.437	3.167728976413827	0.393	11
BIOCARTA_ERYTH_PATHWAY	0.5398844365952313	0.439	2.429489585583411	0.53	14
REACTOME_G0_AND_EARLY_G1	0.48513055705074	0.442	3.009850170173388	0.353	25
REACTOME_ERK_MAPK_TARGETS	0.4850331516967156	0.443	4.075472476868604	0.208	20
CELL_CELL_ADHESIONS	0.4315732548798199	0.444	2.697220500730089	0.284	104
REACTOME_TAK1_ACTIVATES_NFKB_BY_PHOSPHORYLATION_AND_ACTIVATION_OF_IKKS_COMPLEX	0.48446372572418317	0.445	3.413527302669325	0.294	22
KEGG_PYRIMIDINE_METABOLISM	0.43147061718518726	0.446	2.6132041800132573	0.325	96
REACTOME_TGF_BETA_RECEPTOR_SIGNALING_IN_EMT_EPITHELIAL_TO_MESENCHYMAL_TRANSITION	0.48408600127236107	0.447	2.4240110185898125	0.473	15
REACTOME_G_BETA_GAMMA_SIGNALLING_THROUGH_PLC_BETA	0.48360984302890225	0.447	2.8611083164136706	0.375	18
KEGG_DNA_REPLICATION	0.48358607900101674	0.447	3.1156839501706126	0.336	35
E2F3_TARGETS	0.4549552134255559	0.452	2.3028772577906227	0.507	48
KEGG_MATURITY_ONSET_DIABETES_OF_THE_YOUNG	0.4796961707126164	0.454	1.8814683264019678	0.671	24
REACTOME_KERATAN_SULFATE_DEGRADATION	0.532108024300584	0.455	1.8996718896655453	0.719	10
BIOCARTA_BCELLSURVIVAL_PATHWAY	0.4783580437159378	0.456	2.0271497356366592	0.613	15
REACTOME_HIGHLY_CALCIUM_PERMEABLE_POSTSYNAPTIC_NICOTINIC_ACETYLCHOLINE_RECEPTORS	0.5299195962706353	0.457	1.5176666302416204	0.873	12
BIOCARTA_LONGEVITY_PATHWAY	0.5288165598945916	0.457	2.7887812486507393	0.454	14
REACTOME_ION_TRANSPORT_BY_P_TYPE_ATPASES	0.4773726228587717	0.46	2.0125430394885897	0.62	32
KEGG_TRYPTOPHAN_METABOLISM	0.4541845449938063	0.461	1.9755222607471514	0.642	39
REACTOME_AMINO_ACID_TRANSPORT_ACROSS_THE_PLASMA_MEMBRANE	0.47671196600035187	0.464	1.9506194684945382	0.64	30
REACTOME_CELL_CYCLE_CHECKPOINTS	0.4283616894283467	0.465	2.728293134491596	0.277	118
REACTOME_GRB2_EVENTS_IN_ERBB2_SIGNALING	0.4755906935221903	0.469	2.231580772455875	0.544	20
REACTOME_UNFOLDED_PROTEIN_RESPONSE	0.4525468114476127	0.472	2.7710225670059865	0.341	79
REACTOME_ERKS_ARE_INACTIVATED	0.5224407759276387	0.474	3.0973885240502383	0.404	11
REACTOME_MUSCLE_CONTRACTION	0.4518610834956672	0.475	1.4858704268245575	0.87	46
REACTOME_G_PROTEIN_BETA_GAMMA_SIGNALLING	0.473537656150905	0.476	2.732476110736808	0.402	26
BIOCARTA_NGF_PATHWAY	0.4732639600974046	0.476	2.8936975167806245	0.37	17
REACTOME_ROLE_OF_SECOND_MESSENGERS_IN_NETRIN1_SIGNALING	0.5212807327106413	0.477	1.8859770860679814	0.727	10
REACTOME_TRANSPORT_OF_RIBONUCLEOPROTEINS_INTO_THE_HOST_NUCLEUS	0.472443132200293	0.477	2.0634026172856013	0.604	26
KEGG_PANTOTHENATE_AND_COA_BIOSYNTHESIS	0.47221112004962973	0.478	3.302849949945102	0.308	15
REACTOME_ACTIVATION_OF_BH3_ONLY_PROTEINS	0.47220590821925573	0.478	3.175413405021225	0.325	16
REACTOME_G1_PHASE	0.4502111798020248	0.478	1.8913778888362653	0.671	36
REACTOME_FORMATION_OF_TUBULIN_FOLDING_INTERMEDIATES_BY_CCT_TRIC	0.4716634898194865	0.479	2.185381826428198	0.559	21
BIOCARTA_IL7_PATHWAY	0.47143195518748704	0.48	2.1463980793198845	0.567	16
BIOCARTA_GLYCOLYSIS_PATHWAY	0.5202752856712722	0.481	3.8006556145343717	0.304	10
S_CC_PHASE	0.4489681706446725	0.482	2.1562731995480937	0.563	45
REACTOME_POST_CHAPERONIN_TUBULIN_FOLDING_PATHWAY	0.470195892279412	0.483	2.039843891572061	0.61	18
REACTOME_REGULATION_OF_GLUCOKINASE_BY_GLUCOKINASE_REGULATORY_PROTEIN	0.46990774671988933	0.483	1.9263002958201387	0.651	26
KEGG_MISMATCH_REPAIR	0.46964016015200083	0.484	2.63360711103919	0.431	21
GAP_JUNCTIONS	0.46892933943758086	0.488	2.5911712666185434	0.437	17
BIOCARTA_LEPTIN_PATHWAY	0.5164085209730707	0.491	3.550863779961784	0.334	10
KEGG_PENTOSE_PHOSPHATE_PATHWAY	0.4679624130511331	0.492	2.52534331173719	0.444	26
REACTOME_PRESYNAPTIC_NICOTINIC_ACETYLCHOLINE_RECEPTORS	0.5159552647386855	0.494	1.509636613817893	0.875	11
BIOCARTA_IL6_PATHWAY	0.4676344980202512	0.494	2.3187733133875867	0.516	21
REACTOME_TRAFFICKING_OF_AMPA_RECEPTORS	0.4673988343212041	0.496	2.2194551248592695	0.546	27
KEGG_O_GLYCAN_BIOSYNTHESIS	0.4667700888021326	0.499	3.067728753649223	0.344	28
EMT	0.41912591251865905	0.503	2.246968930781541	0.509	450
REACTOME_INSULIN_RECEPTOR_RECYCLING	0.46551590301229573	0.504	2.570418192546501	0.441	22
REACTOME_AMINE_COMPOUND_SLC_TRANSPORTERS	0.4649230637730432	0.506	1.8791631135213827	0.672	26
REACTOME_ER_PHAGOSOME_PATHWAY	0.44309403769047717	0.507	2.7993395207791703	0.336	58
BIOCARTA_TPO_PATHWAY	0.4635481768056316	0.51	1.862714342477295	0.678	23
MMEJ	0.46314623642263136	0.512	3.507873043075732	0.276	15
KEGG_BETA_ALANINE_METABOLISM	0.46252296125291	0.517	2.58398862148876	0.439	21
BIOCARTA_TGFB_PATHWAY	0.46250021241822803	0.517	2.8616151848216274	0.373	18
BIOCARTA_EXTRINSIC_PATHWAY	0.5105181093818131	0.52	1.5886218436060153	0.846	12
KEGG_TAURINE_AND_HYPOTAURINE_METABOLISM	0.5102621804534913	0.521	1.990352242161493	0.689	10
REACTOME_FORMATION_OF_THE_HIV1_EARLY_ELONGATION_COMPLEX	0.46201495343803917	0.522	2.6794597836216587	0.418	32
REACTOME_AUTODEGRADATION_OF_THE_E3_UBIQUITIN_LIGASE_COP1	0.4391441216295816	0.522	2.7229621224436587	0.357	49
REACTOME_MITOTIC_M_M_G1_PHASES	0.41633658009237434	0.522	2.5788801867499775	0.336	165
REACTOME_DNA_REPLICATION	0.41523455560924266	0.523	2.6093162878014975	0.325	185
REACTOME_BILE_SALT_AND_ORGANIC_ANION_SLC_TRANSPORTERS	0.5096813075097198	0.524	2.0088119325379505	0.683	10
REACTOME_FORMATION_OF_ATP_BY_CHEMIOSMOTIC_COUPLING	0.46138871383921737	0.526	2.9723851493002043	0.357	15
BIOCARTA_RANMS_PATHWAY	0.5086090169004793	0.527	2.774582084664045	0.457	9
REACTOME_SYNTHESIS_OF_PIPS_AT_THE_LATE_ENDOSOME_MEMBRANE	0.5081732483264731	0.53	2.5060915193158046	0.51	10
KEGG_GLYCINE_SERINE_AND_THREONINE_METABOLISM	0.45812723156501356	0.533	2.9398066277423514	0.362	28
S_PHASE_CHECKPOINT	0.43639169388993315	0.533	2.896807783807742	0.309	44
G1_CC_PHASE	0.45745321031455977	0.537	1.8891021874926845	0.67	24
REACTOME_INTERACTIONS_OF_VPR_WITH_HOST_CELLULAR_PROTEINS	0.45730046102803373	0.537	2.0427695720976	0.61	32
REACTOME_NEP_NS2_INTERACTS_WITH_THE_CELLULAR_EXPORT_MACHINERY	0.4569205940890503	0.537	1.9130050016631346	0.659	26
REACTOME_NUCLEAR_EVENTS_KINASE_AND_TRANSCRIPTION_FACTOR_ACTIVATION	0.45620660351988623	0.537	3.110057407288369	0.336	23
KEGG_PROPANOATE_METABOLISM	0.45407779311857044	0.542	2.0922470432870957	0.597	31
REACTOME_REVERSIBLE_HYDRATION_OF_CARBON_DIOXIDE	0.5025968630496631	0.543	1.4946002543898884	0.886	11
REACTOME_FGFR_LIGAND_BINDING_AND_ACTIVATION	0.45328904325326097	0.545	2.0765257321478434	0.603	21
BIOCARTA_COMP_PATHWAY	0.45260491192111546	0.545	1.4891686418406382	0.845	18
BIOCARTA_GCR_PATHWAY	0.45174187320857107	0.546	1.729174924180611	0.743	20
REACTOME_TRANSMISSION_ACROSS_CHEMICAL_SYNAPSES	0.411877549929293	0.546	2.249236806798846	0.501	182
BIOCARTA_TCRA_PATHWAY	0.49944948133831596	0.547	2.004338957253563	0.683	12
REACTOME_P130CAS_LINKAGE_TO_MAPK_SIGNALING_FOR_INTEGRINS	0.499247651414554	0.547	2.369378593527704	0.547	14
BIOCARTA_BIOPEPTIDES_PATHWAY	0.43303509114435623	0.547	2.624709440627156	0.39	43
REACTOME_GENERATION_OF_SECOND_MESSENGER_MOLECULES	0.45129994686804314	0.548	1.3754666165431184	0.896	24
REACTOME_HYALURONAN_METABOLISM	0.4987698316465987	0.549	3.3037155396442976	0.371	13
REACTOME_DOPAMINE_NEUROTRANSMITTER_RELEASE_CYCLE	0.49860004175803274	0.549	3.080479402865808	0.405	10
BIOCARTA_CTCF_PATHWAY	0.4507235269343682	0.549	2.7479975001599297	0.398	22
REACTOME_G_BETA_GAMMA_SIGNALLING_THROUGH_PI3KGAMMA	0.4501914648252987	0.55	3.161184128067926	0.328	23
BIOCARTA_NKT_PATHWAY	0.4495043429296761	0.551	1.115624005459047	0.994	28
BIOCARTA_CDK5_PATHWAY	0.4970204229407282	0.553	3.124137017347314	0.397	10
REACTOME_RNA_POL_I_TRANSCRIPTION_TERMINATION	0.44894817376162627	0.553	2.494844248533269	0.453	21
REACTOME_THROMBOXANE_SIGNALLING_THROUGH_TP_RECEPTOR	0.4489419449095674	0.553	2.2308664499422184	0.544	22
REACTOME_DESTABILIZATION_OF_MRNA_BY_KSRP	0.4482597409478035	0.555	2.385422261953454	0.493	15
REACTOME_SMAD2_SMAD3_SMAD4_HETEROTRIMER_REGULATES_TRANSCRIPTION	0.44811788700270216	0.556	2.4534851089755056	0.466	26
REACTOME_ACTIVATED_TAK1_MEDIATES_P38_MAPK_ACTIVATION	0.4479688198753173	0.556	2.1096019238030697	0.59	17
KEGG_GNRH_SIGNALING_PATHWAY	0.4099447768323161	0.556	2.004214049884021	0.626	99
REACTOME_REGULATION_OF_IFNA_SIGNALING	0.4474175675976299	0.558	1.599736632771627	0.801	23
REACTOME_SYNTHESIS_SECRETION_AND_DEACYLATION_OF_GHRELIN	0.4474162472333492	0.558	2.472430654944761	0.458	15
KEGG_BUTANOATE_METABOLISM	0.4470049502251885	0.562	2.455508558783901	0.466	32
BIOCARTA_RANKL_PATHWAY	0.4932240939581814	0.563	1.9085720849968537	0.715	13
REACTOME_APOPTOTIC_CLEAVAGE_OF_CELL_ADHESION_PROTEINS	0.4919112287191155	0.566	1.8851992102828283	0.727	11
REACTOME_P53_DEPENDENT_G1_DNA_DAMAGE_RESPONSE	0.42921427207012336	0.566	2.5814382919502266	0.408	54
BIOCARTA_CALCINEURIN_PATHWAY	0.445797204815498	0.568	1.6278588156362948	0.79	20
REACTOME_PPARA_ACTIVATES_GENE_EXPRESSION	0.40853014212623057	0.568	2.243233049185768	0.501	99
REACTOME_CHOLESTEROL_BIOSYNTHESIS	0.4455928346584075	0.569	2.379266499478721	0.495	23
REACTOME_SHC1_EVENTS_IN_ERBB4_SIGNALING	0.44529880492902285	0.571	1.505914735552521	0.838	19
REACTOME_MEMBRANE_BINDING_AND_TARGETTING_OF_GAG_PROTEINS	0.48871123138476563	0.574	2.5866937145234576	0.496	9
BIOCARTA_GATA3_PATHWAY	0.44400540113561887	0.575	2.382859090313743	0.495	15
KEGG_CIRCADIAN_RHYTHM_MAMMAL	0.4877517605536113	0.579	1.8042136925876604	0.756	12
E2F6_TARGETS	0.44287717534935084	0.579	2.2431000855066436	0.54	31
BIOCARTA_G1_PATHWAY	0.4427988219052401	0.581	1.90319927213268	0.662	27
BIOCARTA_ECM_PATHWAY	0.4425992580003192	0.581	2.855874754421269	0.377	23
CELL_CYCLE	0.4262321577283226	0.581	2.318884077530678	0.501	80
REACTOME_GABA_RECEPTOR_ACTIVATION	0.42612089704675893	0.582	2.4894122437805657	0.438	49
REACTOME_METABOLISM_OF_AMINO_ACIDS_AND_DERIVATIVES	0.40635819968859666	0.582	2.339899565060873	0.449	196
REACTOME_PTM_GAMMA_CARBOXYLATION_HYPUSINE_FORMATION_AND_ARYLSULFATASE_ACTIVATION	0.44229174587163456	0.583	2.76427866603603	0.397	26
KEGG_PRIMARY_IMMUNODEFICIENCY	0.441975885802539	0.585	1.9724325699351504	0.637	34
REACTOME_IL_7_SIGNALING	0.4855394705206679	0.586	2.7084539260696388	0.47	10
REACTOME_HORMONE_LIGAND_BINDING_RECEPTORS	0.48519341524102555	0.586	1.4965580555890468	0.885	9
REACTOME_TRANSFERRIN_ENDOCYTOSIS_AND_RECYCLING	0.44168727477560354	0.586	1.683974580533051	0.763	24
REACTOME_PROCESSIVE_SYNTHESIS_ON_THE_LAGGING_STRAND	0.4844951602360401	0.587	2.9745162079730156	0.424	14
REACTOME_APC_C_CDH1_MEDIATED_DEGRADATION_OF_CDC20_AND_OTHER_APC_C_CDH1_TARGETED_PROTEINS_IN_LATE_MITOSIS_EARLY_G1	0.42498484347824994	0.589	2.5945809345983752	0.404	69
REACTOME_CYCLIN_E_ASSOCIATED_EVENTS_DURING_G1_S_TRANSITION_	0.42484259055765905	0.589	2.545162617803988	0.415	62
REACTOME_RECRUITMENT_OF_NUMA_TO_MITOTIC_CENTROSOMES	0.48221841029470514	0.59	4.341922276025972	0.254	10
REACTOME_DIABETES_PATHWAYS	0.4054283443544849	0.591	1.8737448314067924	0.697	130
REACTOME_RECYCLING_OF_BILE_ACIDS_AND_SALTS	0.4812048295902561	0.594	1.855243411499656	0.736	10
REACTOME_RAP1_SIGNALLING	0.4395121000193536	0.595	2.4487605610562584	0.468	16
REACTOME_VIRAL_MESSENGER_RNA_SYNTHESIS	0.4803740236370373	0.597	2.744117963987812	0.462	13
BIOCARTA_HCMV_PATHWAY	0.4385217645640364	0.597	2.369738240412464	0.499	16
REACTOME_SYNTHESIS_AND_INTERCONVERSION_OF_NUCLEOTIDE_DI_AND_TRIPHOSPHATES	0.43834539067363953	0.597	1.988516738479736	0.625	17
KEGG_PHENYLALANINE_METABOLISM	0.43813287368917897	0.598	2.655313375739199	0.422	17
REACTOME_ADVANCED_GLYCOSYLATION_ENDPRODUCT_RECEPTOR_SIGNALING	0.47902767735496404	0.599	2.481474237393058	0.52	12
REACTOME_HORMONE_SENSITIVE_LIPASE_HSL_MEDIATED_TRIACYLGLYCEROL_HYDROLYSIS	0.4787919520464517	0.601	2.681443065262012	0.477	12
REACTOME_EGFR_DOWNREGULATION	0.43554799816084233	0.604	2.9157750329937713	0.366	24
TIGHT_JUNCTIONS	0.42026224775663756	0.606	2.172971455020671	0.556	39
REACTOME_MICRORNA_MIRNA_BIOGENESIS	0.43396931809762906	0.608	2.1636560617573104	0.562	21
REACTOME_REGULATION_OF_INSULIN_SECRETION	0.4187240408179587	0.608	2.518186547370554	0.427	88
REACTOME_REGULATION_OF_MITOTIC_CELL_CYCLE	0.41834520145940884	0.609	2.7825368518373677	0.341	82
REACTOME_INTERFERON_SIGNALING	0.4024747992922887	0.609	1.610062400784264	0.828	153
REACTOME_TELOMERE_MAINTENANCE	0.41822714793331844	0.611	2.446853942546395	0.454	74
REACTOME_SIGNALING_BY_NOTCH3	0.47306433313334934	0.62	2.277680699056033	0.57	11
KEGG_COMPLEMENT_AND_COAGULATION_CASCADES	0.4156469192320163	0.62	1.994670938873088	0.634	63
SPINDLE_CHECKPOINT	0.4728807624355265	0.621	2.6466394844212076	0.481	14
REACTOME_ABORTIVE_ELONGATION_OF_HIV1_TRANSCRIPT_IN_THE_ABSENCE_OF_TAT	0.4306646511377168	0.621	2.2510503489150047	0.537	22
BIOCARTA_MCALPAIN_PATHWAY	0.43055232080208494	0.621	2.757997952203755	0.397	24
REACTOME_RNA_POL_III_TRANSCRIPTION	0.43039529108461055	0.621	2.245854615834862	0.539	32
KEGG_RIBOFLAVIN_METABOLISM	0.4296853941055466	0.624	2.218551923573297	0.546	15
BIOCARTA_IL4_PATHWAY	0.4718637471807602	0.625	2.258852414221767	0.577	10
REACTOME_ELEVATION_OF_CYTOSOLIC_CA2_LEVELS	0.4718518334812656	0.625	1.9950273520497286	0.687	9
REACTOME_SIGNAL_REGULATORY_PROTEIN_SIRP_FAMILY_INTERACTIONS	0.4718064590252071	0.625	2.6347455873427017	0.484	11
BIOCARTA_NUCLEARRS_PATHWAY	0.4717262393998856	0.625	1.3544018804920746	0.94	14
REACTOME_BILE_ACID_AND_BILE_SALT_METABOLISM	0.42899576395452127	0.625	2.4461892251059125	0.468	25
HR	0.413046630693073	0.625	3.144330587883397	0.245	52
KEGG_HEMATOPOIETIC_CELL_LINEAGE	0.4130287583038774	0.626	1.2884209216824773	0.942	84
REACTOME_METABOLISM_OF_POLYAMINES	0.46996045148349364	0.628	2.2239967691417477	0.584	14
REACTOME_FRS2_MEDIATED_CASCADE	0.4286136554654611	0.628	2.989183467042707	0.354	34
REACTOME_DEGRADATION_OF_THE_EXTRACELLULAR_MATRIX	0.4285935549969316	0.628	2.3758724882732976	0.495	28
REACTOME_YAP1_AND_WWTR1_TAZ_STIMULATED_GENE_EXPRESSION	0.42839646813016713	0.629	2.321258916098622	0.515	23
KEGG_BASAL_TRANSCRIPTION_FACTORS	0.4271814294778411	0.63	2.2961504260666645	0.522	35
KEGG_CELL_CYCLE	0.39812673202714927	0.63	1.869418571668956	0.697	125
BIOCARTA_CXCR4_PATHWAY	0.4267904733298524	0.631	1.863646219684643	0.677	22
REACTOME_PEROXISOMAL_LIPID_METABOLISM	0.42677646469237457	0.631	1.8795227753454664	0.672	20
BIOCARTA_MEF2D_PATHWAY	0.42675957655587754	0.631	1.721127766198909	0.752	22
REACTOME_GLOBAL_GENOMIC_NER_GG_NER	0.426461557047902	0.632	2.538675077887419	0.442	33
KEGG_GLYCOSAMINOGLYCAN_DEGRADATION	0.4263075436496982	0.633	2.2333647187713517	0.544	20
KEGG_AXON_GUIDANCE	0.3972572707674437	0.633	1.9064287132398712	0.673	125
REACTOME_CHONDROITIN_SULFATE_BIOSYNTHESIS	0.42620854551265774	0.634	1.8914649173189002	0.67	20
REACTOME_INWARDLY_RECTIFYING_K_CHANNELS	0.42607177084150427	0.634	1.9288579129962573	0.65	30
KEGG_LINOLEIC_ACID_METABOLISM	0.4258759451888189	0.636	1.7940015174655017	0.714	27
BIOCARTA_CBL_PATHWAY	0.4666816871494976	0.638	1.7760399722847198	0.768	12
REACTOME_OPSINS	0.46657569100429774	0.639	1.5034304391134152	0.879	9
BIOCARTA_SKP2E2F_PATHWAY	0.46600495198328973	0.64	2.553232740735958	0.499	10
REACTOME_INHIBITION_OF_VOLTAGE_GATED_CA2_CHANNELS_VIA_GBETA_GAMMA_SUBUNITS	0.4246838184323263	0.64	1.9280459273399109	0.651	24
REACTOME_L1CAM_INTERACTIONS	0.4099802811528754	0.642	2.37332403242447	0.478	84
REACTOME_ABCA_TRANSPORTERS_IN_LIPID_HOMEOSTASIS	0.4234374368064327	0.644	1.50660578886311	0.838	17
KEGG_SMALL_CELL_LUNG_CANCER	0.4095043666375323	0.644	2.402786696080462	0.466	82
KEGG_SPLICEOSOME	0.3955822376557884	0.644	2.3527573387404486	0.44	126
REACTOME_THE_ACTIVATION_OF_ARYLSULFATASES	0.46489757667703185	0.645	2.449660691414261	0.527	11
REACTOME_ACYL_CHAIN_REMODELLING_OF_PI	0.46409296933915734	0.646	1.3381737706439856	0.943	14
BIOCARTA_CLASSIC_PATHWAY	0.46405479120434945	0.646	1.4460744123297822	0.907	13
BIOCARTA_EIF2_PATHWAY	0.4639856150569292	0.646	1.9139561573005068	0.714	10
REACTOME_PASSIVE_TRANSPORT_BY_AQUAPORINS	0.4638864280848403	0.646	1.8701714591232448	0.734	10
REACTOME_INFLAMMASOMES	0.42291221801062656	0.646	1.7319384992415767	0.741	16
M_CC_PHASE	0.4227640269663547	0.648	2.1653971162049377	0.562	23
KEGG_FOLATE_BIOSYNTHESIS	0.4622695624333664	0.649	2.2379786899860634	0.582	10
REACTOME_PROCESSING_OF_INTRONLESS_PRE_MRNAS	0.4618723252170589	0.649	2.29293470914629	0.564	13
KEGG_PRIMARY_BILE_ACID_BIOSYNTHESIS	0.42256082728528727	0.649	1.8225800867108763	0.697	15
KEGG_PANCREATIC_CANCER	0.4086924953099093	0.65	2.269070426833664	0.518	68
KEGG_PARKINSONS_DISEASE	0.39390572278264235	0.653	1.883970547877461	0.692	131
REACTOME_SYNTHESIS_OF_PIPS_AT_THE_EARLY_ENDOSOME_MEMBRANE	0.46061094700559896	0.654	2.3030971399630786	0.562	11
REACTOME_RAS_ACTIVATION_UOPN_CA2_INFUX_THROUGH_NMDA_RECEPTOR	0.4212888347332058	0.654	1.5574161849130226	0.817	16
KEGG_P53_SIGNALING_PATHWAY	0.40790575830793063	0.655	1.902758149192139	0.668	67
REACTOME_IMMUNOREGULATORY_INTERACTIONS_BETWEEN_A_LYMPHOID_AND_A_NON_LYMPHOID_CELL	0.4075275238660058	0.655	1.31767502243467	0.932	69
BIOCARTA_HIF_PATHWAY	0.4598543597942861	0.656	2.2110594337451035	0.589	14
REACTOME_FANCONI_ANEMIA_PATHWAY	0.421178908048501	0.656	1.7740726560868738	0.726	24
REACTOME_GASTRIN_CREB_SIGNALLING_PATHWAY_VIA_PKC_AND_MAPK	0.3934578300291821	0.658	1.8446212323473743	0.707	201
REACTOME_SIGNALING_BY_FGFR3_MUTANTS	0.458160425780785	0.66	1.387883774977486	0.929	10
BIOCARTA_LECTIN_PATHWAY	0.4577521372532321	0.66	1.4416935864848164	0.91	11
KEGG_SULFUR_METABOLISM	0.45764968808611206	0.661	1.6798333823458271	0.809	12
REACTOME_UNBLOCKING_OF_NMDA_RECEPTOR_GLUTAMATE_BINDING_AND_ACTIVATION	0.457342330718197	0.661	1.4775365092091481	0.896	14
KEGG_GLUTATHIONE_METABOLISM	0.40624136556658524	0.661	2.570256027160791	0.41	47
REACTOME_INSULIN_SYNTHESIS_AND_PROCESSING	0.419436151772934	0.663	1.6887411319077041	0.762	20
REACTOME_CYTOCHROME_P450_ARRANGED_BY_SUBSTRATE_TYPE	0.4055101833441857	0.663	1.5023722801341157	0.866	49
REACTOME_AMINO_ACID_AND_OLIGOPEPTIDE_SLC_TRANSPORTERS	0.4053135724533769	0.663	2.132870109526951	0.573	47
REACTOME_HDL_MEDIATED_LIPID_TRANSPORT	0.45717861319473097	0.664	2.209499033521853	0.59	14
KEGG_ONE_CARBON_POOL_BY_FOLATE	0.4191187825004818	0.665	2.2842057159262867	0.526	16
BIOCARTA_CACAM_PATHWAY	0.41890672901275267	0.666	1.6584533606863656	0.774	15
REACTOME_PYRUVATE_METABOLISM	0.4186474074124522	0.667	2.3080064024452884	0.518	18
KEGG_DRUG_METABOLISM_CYTOCHROME_P450	0.40333940168317045	0.669	1.9775279572572315	0.642	69
KEGG_TERPENOID_BACKBONE_BIOSYNTHESIS	0.4546135589395204	0.671	2.2189671642282764	0.586	14
REACTOME_PLATELET_HOMEOSTASIS	0.40247289300542427	0.671	2.4882731034392394	0.439	75
KEGG_LEISHMANIA_INFECTION	0.40199823894653625	0.672	1.5688240012420762	0.833	68
BIOCARTA_IL3_PATHWAY	0.4543041900972835	0.675	2.3287872383542063	0.556	14
REACTOME_MRNA_SPLICING_MINOR_PATHWAY	0.4013031194087695	0.675	2.471561526696463	0.444	43
REACTOME_DOWNREGULATION_OF_TGF_BETA_RECEPTOR_SIGNALING	0.41525112367970163	0.677	2.0277247601351687	0.613	22
REACTOME_CIRCADIAN_CLOCK	0.4003680695380099	0.677	1.8471698458905486	0.699	50
REACTOME_TIE2_SIGNALING	0.4147676495260497	0.678	1.500640342874879	0.839	16
E2F1	0.41409189377752864	0.681	2.9307686284324013	0.363	18
REACTOME_DESTABILIZATION_OF_MRNA_BY_BRF1	0.4138650988854347	0.681	1.799802584365252	0.711	16
REACTOME_GAP_JUNCTION_TRAFFICKING	0.41311271904661995	0.681	2.2343417573086324	0.543	26
BIOCARTA_PPARA_PATHWAY	0.39823514042743824	0.682	1.8984314360126748	0.669	56
REACTOME_RESPIRATORY_ELECTRON_TRANSPORT	0.3981097753383618	0.683	2.579361622052896	0.408	77
BIOCARTA_FCER1_PATHWAY	0.39774718529525377	0.684	2.0300235023329583	0.619	40
REACTOME_CELL_SURFACE_INTERACTIONS_AT_THE_VASCULAR_WALL	0.3975198254567117	0.684	2.1900853463176126	0.547	89
KEGG_GAP_JUNCTION	0.3969775056380903	0.684	1.516257052706232	0.858	88
REACTOME_IONOTROPIC_ACTIVITY_OF_KAINATE_RECEPTORS	0.4513768074785761	0.69	1.7115335463726347	0.8	10
REACTOME_SYNTHESIS_OF_BILE_ACIDS_AND_BILE_SALTS_VIA_7ALPHA_HYDROXYCHOLESTEROL	0.45091569643083407	0.69	2.9121948693614312	0.432	14
KEGG_HOMOLOGOUS_RECOMBINATION	0.41101526886793704	0.69	2.795322163112295	0.39	27
REACTOME_AMINE_DERIVED_HORMONES	0.4504867622241587	0.691	1.618580963735832	0.833	14
REACTOME_O_LINKED_GLYCOSYLATION_OF_MUCINS	0.39498674110678794	0.691	2.436549816393153	0.455	56
REACTOME_GLUCOSE_TRANSPORT	0.3943728425409003	0.691	1.2500522065430448	0.957	36
REACTOME_TRANSCRIPTION_COUPLED_NER_TC_NER	0.39417960669842617	0.691	1.9168592698534674	0.665	43
KEGG_VASOPRESSIN_REGULATED_WATER_REABSORPTION	0.39384577429148737	0.691	2.3072290730849154	0.507	43
REACTOME_SIGNALING_BY_CONSTITUTIVELY_ACTIVE_EGFR	0.4103157605271282	0.692	1.871898359337692	0.673	17
REACTOME_CGMP_EFFECTS	0.41011106818102194	0.692	1.8468791086610523	0.69	18
REACTOME_RNA_POL_II_TRANSCRIPTION_PRE_INITIATION_AND_PROMOTER_OPENING	0.3936326974455054	0.692	1.8613530950487933	0.687	38
KEGG_TGF_BETA_SIGNALING_PATHWAY	0.3934935645525553	0.693	2.1110130780912355	0.58	83
REACTOME_SLBP_DEPENDENT_PROCESSING_OF_REPLICATION_DEPENDENT_HISTONE_PRE_MRNAS	0.44953825727888586	0.694	1.9930140147141988	0.688	10
BIOCARTA_INTEGRIN_PATHWAY	0.3933806006132895	0.694	2.2577465648437354	0.523	36
REACTOME_TRAF6_MEDIATED_NFKB_ACTIVATION	0.40900629412785355	0.695	2.34836209744627	0.508	19
REACTOME_INHIBITION_OF_REPLICATION_INITIATION_OF_DAMAGED_DNA_BY_RB1_E2F1	0.44820274172573515	0.698	1.8786142171668319	0.731	12
BIOCARTA_BAD_PATHWAY	0.4081553879923887	0.699	2.0929476189287888	0.596	24
REACTOME_SYNTHESIS_OF_PC	0.40802725963907077	0.699	1.7175385433530799	0.752	17
REACTOME_SYNTHESIS_OF_BILE_ACIDS_AND_BILE_SALTS	0.407899193965366	0.699	1.4578489541533797	0.863	18
REACTOME_SIGNAL_AMPLIFICATION	0.40775819380338785	0.699	2.5628235105894	0.441	29
REACTOME_CHROMOSOME_MAINTENANCE	0.3852163888082873	0.699	2.0313684831706764	0.603	118
REACTOME_SIGNALING_BY_WNT	0.39245399654367236	0.701	2.430817590578644	0.457	62
REACTOME_DESTABILIZATION_OF_MRNA_BY_AUF1_HNRNP_D0	0.39243959152359653	0.701	1.6307456008696515	0.802	50
REACTOME_MEIOTIC_SYNAPSIS	0.39184377168557527	0.703	2.400799116271805	0.466	72
REACTOME_LIPOPROTEIN_METABOLISM	0.40709338452919375	0.704	1.5720332415317202	0.81	27
REACTOME_TRAF6_MEDIATED_IRF7_ACTIVATION	0.40643022144471336	0.705	2.4375089574933133	0.47	28
REACTOME_DOWNSTREAM_SIGNALING_EVENTS_OF_B_CELL_RECEPTOR_BCR	0.38240913010997857	0.706	1.9705287047084048	0.642	95
KEGG_VASCULAR_SMOOTH_MUSCLE_CONTRACTION	0.3823619189347042	0.706	1.442772969793168	0.899	110
BIOCARTA_PTC1_PATHWAY	0.44672302100654876	0.707	2.372007602349126	0.547	10
REACTOME_FACILITATIVE_NA_INDEPENDENT_GLUCOSE_TRANSPORTERS	0.44597131669428003	0.709	2.188735976000649	0.603	12
REACTOME_CS_DS_DEGRADATION	0.44505878880913663	0.711	1.6367706887124092	0.828	11
REACTOME_POST_TRANSLATIONAL_MODIFICATION_SYNTHESIS_OF_GPI_ANCHORED_PROTEINS	0.4041137895266441	0.711	2.0822913165645365	0.601	25
BIOCARTA_ATRBRCA_PATHWAY	0.4035054130105914	0.712	2.09913515717301	0.595	20
MMR	0.40350412716962314	0.712	2.0437709149607812	0.61	17
REACTOME_REGULATION_OF_RHEB_GTPASE_ACTIVITY_BY_AMPK	0.44460914781179256	0.713	2.4057627633387204	0.537	9
REACTOME_PI3K_AKT_ACTIVATION	0.38998516833514574	0.713	1.9038068633497232	0.667	36
REACTOME_GLUTAMATE_NEUROTRANSMITTER_RELEASE_CYCLE	0.4442922297747688	0.714	2.6915446431968206	0.476	14
REACTOME_MRNA_3_END_PROCESSING	0.40317809271438143	0.714	2.057535280996084	0.609	34
BIOCARTA_CELLCYCLE_PATHWAY	0.4031341600727381	0.714	1.5808156113854632	0.808	21
REACTOME_AUTODEGRADATION_OF_CDH1_BY_CDH1_APC_C	0.3893159073519432	0.715	2.256727756840753	0.524	61
REACTOME_DESTABILIZATION_OF_MRNA_BY_TRISTETRAPROLIN_TTP	0.40212667512567135	0.716	1.5771668046790044	0.809	15
REACTOME_ENERGY_DEPENDENT_REGULATION_OF_MTOR_BY_LKB1_AMPK	0.4020738155199767	0.716	2.335680111380392	0.511	17
REACTOME_ACYL_CHAIN_REMODELLING_OF_PG	0.40138133930781755	0.717	1.7595228872893247	0.736	15
REACTOME_HS_GAG_BIOSYNTHESIS	0.40121389236034516	0.717	1.5395219608378825	0.825	29
KEGG_RETINOL_METABOLISM	0.388031492422074	0.719	1.8626112434050686	0.687	63
BIOCARTA_G2_PATHWAY	0.4002057678203562	0.722	2.6171802539163793	0.435	22
REACTOME_GABA_SYNTHESIS_RELEASE_REUPTAKE_AND_DEGRADATION	0.39911722877589734	0.725	1.593774319962522	0.804	16
REACTOME_APC_C_CDC20_MEDIATED_DEGRADATION_OF_MITOTIC_PROTEINS	0.3869332962696206	0.726	2.1484035024755426	0.567	70
KEGG_GLYCOSPHINGOLIPID_BIOSYNTHESIS_GANGLIO_SERIES	0.4419621283826875	0.727	2.657654128886884	0.48	14
BIOCARTA_ACH_PATHWAY	0.3986252801888045	0.727	1.8765241502728758	0.672	15
REACTOME_P2Y_RECEPTORS	0.441397677021761	0.728	1.1117543650569224	0.992	11
BIOCARTA_VITCB_PATHWAY	0.44056726839293037	0.729	1.585788850646506	0.85	11
REACTOME_G_ALPHA_Q_SIGNALLING_EVENTS	0.3788682217164842	0.729	1.8295246031208328	0.717	180
REACTOME_NUCLEOTIDE_EXCISION_REPAIR	0.38639314279376874	0.73	1.990197958940544	0.634	49
BIOCARTA_FREE_PATHWAY	0.44022725688337433	0.731	1.8681026010788113	0.734	9
KEGG_PORPHYRIN_AND_CHLOROPHYLL_METABOLISM	0.38609573102419503	0.732	2.041026260909084	0.612	40
KEGG_VALINE_LEUCINE_AND_ISOLEUCINE_DEGRADATION	0.38569066955143133	0.733	1.9198498667967128	0.664	40
REACTOME_VOLTAGE_GATED_POTASSIUM_CHANNELS	0.38538933430585437	0.733	2.363771748996422	0.483	42
REACTOME_MITOTIC_PROMETAPHASE	0.38458832461395936	0.733	2.1690707389893844	0.557	83
REACTOME_OPIOID_SIGNALLING	0.38437683042676923	0.733	2.5989025638534224	0.402	75
REACTOME_SIGNALING_BY_NODAL	0.39749923330516646	0.734	2.1782320317407264	0.56	17
KEGG_STARCH_AND_SUCROSE_METABOLISM	0.3843011521069506	0.734	1.2086616425906052	0.971	50
BIOCARTA_IL2RB_PATHWAY	0.384232596872017	0.734	1.9946672623188637	0.634	36
KEGG_CHEMOKINE_SIGNALING_PATHWAY	0.3779835919555121	0.735	1.972138212185736	0.641	184
BIOCARTA_EDG1_PATHWAY	0.39721556985144646	0.736	2.000404634794088	0.624	26
BIOCARTA_ATM_PATHWAY	0.3967342354692653	0.737	1.9516219444810927	0.64	19
BIOCARTA_NDKDYNAMIN_PATHWAY	0.39631167009171414	0.739	1.863981491044692	0.676	20
REACTOME_PURINE_RIBONUCLEOSIDE_MONOPHOSPHATE_BIOSYNTHESIS	0.43746709870174577	0.741	1.4859182844577312	0.89	11
REACTOME_REMOVAL_OF_THE_FLAP_INTERMEDIATE_FROM_THE_C_STRAND	0.4370003738666813	0.742	1.832610440225691	0.746	9
REACTOME_IRON_UPTAKE_AND_TRANSPORT	0.39540663293968936	0.742	1.3808888574162874	0.895	35
REACTOME_MAPK_TARGETS_NUCLEAR_EVENTS_MEDIATED_BY_MAP_KINASES	0.3950654980396192	0.742	2.067012337922582	0.604	28
REACTOME_MTORC1_MEDIATED_SIGNALLING	0.4356379026599761	0.743	2.1259188911347544	0.629	10
REACTOME_COMPLEMENT_CASCADE	0.3946336330510835	0.744	1.4153846322384194	0.884	30
BIOCARTA_WNT_PATHWAY	0.394319088902759	0.744	2.953333454864005	0.36	24
BER	0.38268499978959364	0.744	2.0409691146730524	0.612	47
KEGG_NICOTINATE_AND_NICOTINAMIDE_METABOLISM	0.39383016652113395	0.745	1.2635979424993404	0.947	23
REACTOME_NEGATIVE_REGULATORS_OF_RIG_I_MDA5_SIGNALING	0.39360519075637146	0.747	2.179545268863147	0.56	29
REACTOME_RESPIRATORY_ELECTRON_TRANSPORT_ATP_SYNTHESIS_BY_CHEMIOSMOTIC_COUPLING_AND_HEAT_PRODUCTION_BY_UNCOUPLING_PROTEINS_	0.37471574309294536	0.748	2.231855605490668	0.503	97
KEGG_ALZHEIMERS_DISEASE	0.3739132453396505	0.753	2.2907705622084844	0.482	166
REACTOME_CREB_PHOSPHORYLATION_THROUGH_THE_ACTIVATION_OF_CAMKII	0.4316357985447298	0.754	1.4682636371647542	0.899	14
BIOCARTA_AHSP_PATHWAY	0.43160773947399117	0.754	2.153137346412332	0.616	13
BIOCARTA_HER2_PATHWAY	0.3918176363846066	0.754	1.596477090107355	0.802	21
REACTOME_PHASE1_FUNCTIONALIZATION_OF_COMPOUNDS	0.3792820702097508	0.754	1.615102215458561	0.812	68
EMT_REGULATORS	0.3730978976071124	0.756	1.7110117711127086	0.784	93
REACTOME_REGULATION_OF_PYRUVATE_DEHYDROGENASE_PDH_COMPLEX	0.43070828037653774	0.758	2.2433972490155454	0.582	12
KEGG_GLIOMA	0.37771730912665624	0.758	1.7088974119694031	0.768	64
REACTOME_CHONDROITIN_SULFATE_DERMATAN_SULFATE_METABOLISM	0.3772534700645485	0.759	1.9775326960180897	0.642	48
KEGG_NUCLEOTIDE_EXCISION_REPAIR	0.3771732721985365	0.759	1.9066298598783813	0.667	42
REACTOME_SYNTHESIS_OF_SUBSTRATES_IN_N_GLYCAN_BIOSYTHESIS	0.4301723334190379	0.76	2.3816287801018383	0.542	14
REACTOME_GLUCAGON_TYPE_LIGAND_RECEPTORS	0.39058354584264365	0.761	2.127561338869586	0.576	31
REACTOME_RIP_MEDIATED_NFKB_ACTIVATION_VIA_DAI	0.3900215433154738	0.761	2.0705651678528643	0.603	17
BIOCARTA_VIP_PATHWAY	0.38929994979794513	0.762	2.076802720758876	0.602	28
BIOCARTA_TCR_PATHWAY	0.3769066710911655	0.762	1.6936249547469058	0.779	48
REACTOME_CLEAVAGE_OF_GROWING_TRANSCRIPT_IN_THE_TERMINATION_REGION_	0.37656280895473293	0.762	1.7522290212405598	0.743	43
REACTOME_REGULATION_OF_APOPTOSIS	0.3758546156491017	0.763	1.5359276854082173	0.846	56
REACTOME_BRANCHED_CHAIN_AMINO_ACID_CATABOLISM	0.38877275645349424	0.764	1.7898567323553316	0.719	16
REACTOME_LIPID_DIGESTION_MOBILIZATION_AND_TRANSPORT	0.375597500276245	0.765	1.3574078873593023	0.914	44
REACTOME_SIGNALING_BY_ILS	0.3713150360739178	0.765	1.7870090305940685	0.737	102
REACTOME_ACTIVATED_AMPK_STIMULATES_FATTY_ACID_OXIDATION_IN_MUSCLE	0.38812152944190786	0.767	2.5102086353954403	0.447	18
KEGG_HUNTINGTONS_DISEASE	0.3711363962954523	0.767	1.9245383105340157	0.664	182
BIOCARTA_GH_PATHWAY	0.3880845139531738	0.768	1.4681401807709191	0.854	26
REACTOME_ABACAVIR_TRANSPORT_AND_METABOLISM	0.4277497356601257	0.77	1.5661546482311528	0.859	9
REACTOME_TRANSCRIPTIONAL_REGULATION_OF_WHITE_ADIPOCYTE_DIFFERENTIATION	0.37438241645421455	0.77	2.2518179734502284	0.526	67
REACTOME_INTEGRATION_OF_ENERGY_METABOLISM	0.36993472679451184	0.771	2.046348685621029	0.598	114
REACTOME_PREFOLDIN_MEDIATED_TRANSFER_OF_SUBSTRATE_TO_CCT_TRIC	0.38735901227338904	0.773	1.3173904442628315	0.93	27
REACTOME_G2_M_DNA_DAMAGE_CHECKPOINT	0.42691491053012254	0.774	2.0067016675188722	0.683	11
REACTOME_ADHERENS_JUNCTIONS_INTERACTIONS	0.3869200674743501	0.774	1.673045207175641	0.771	26
REACTOME_G_ALPHA_I_SIGNALLING_EVENTS	0.36924216231674056	0.775	1.2112029856432642	0.974	187
REACTOME_INTRINSIC_PATHWAY	0.3867264008767021	0.776	1.1262101004784841	0.991	16
BIOCARTA_CDMAC_PATHWAY	0.3865951990887079	0.776	1.1772142595938124	0.978	15
REACTOME_METABOLISM_OF_PORPHYRINS	0.4264486278005405	0.777	2.6851212395567785	0.476	13
KEGG_SELENOAMINO_ACID_METABOLISM	0.38625870512399335	0.777	1.2322062943862113	0.962	25
BIOCARTA_PROTEASOME_PATHWAY	0.38622346745835606	0.777	1.699651288306589	0.759	27
REACTOME_TGF_BETA_RECEPTOR_SIGNALING_ACTIVATES_SMADS	0.38621020307651116	0.777	1.7147670943670645	0.753	24
REACTOME_HS_GAG_DEGRADATION	0.38607936101239376	0.778	1.5455348736689316	0.821	19
KEGG_LIMONENE_AND_PINENE_DEGRADATION	0.4249550232989743	0.779	1.9740476312389594	0.693	9
REACTOME_CYTOSOLIC_TRNA_AMINOACYLATION	0.3858122468946936	0.779	1.2370592724593013	0.959	22
KEGG_OTHER_GLYCAN_DEGRADATION	0.3857052734973165	0.779	1.867652880283445	0.675	15
REACTOME_PLATELET_ACTIVATION_SIGNALING_AND_AGGREGATION	0.3683886283431458	0.779	1.657532567579435	0.81	201
KEGG_CELL_ADHESION_MOLECULES_CAMS	0.3682292103931947	0.779	1.4535355492809499	0.895	127
REACTOME_APOPTOTIC_CLEAVAGE_OF_CELLULAR_PROTEINS	0.37325025162132736	0.78	1.5089677757060986	0.862	38
BIOCARTA_ALK_PATHWAY	0.3729325373429449	0.78	2.1909942996630187	0.547	36
BIOCARTA_CSK_PATHWAY	0.3847188825357967	0.781	1.5972928004673224	0.802	22
BIOCARTA_NFAT_PATHWAY	0.3726743468073691	0.782	1.5162321628507043	0.858	55
KEGG_METABOLISM_OF_XENOBIOTICS_BY_CYTOCHROME_P450	0.37237120620923986	0.782	1.3200157159135972	0.931	68
REACTOME_PROLACTIN_RECEPTOR_SIGNALING	0.423847350984467	0.783	1.4101417738476336	0.918	13
KEGG_STEROID_HORMONE_BIOSYNTHESIS	0.37217658979062385	0.784	1.648157391634631	0.796	53
FANCONI	0.3718604057092982	0.784	2.1396446807062763	0.57	39
BIOCARTA_STATHMIN_PATHWAY	0.3843093487437834	0.785	1.9878379724269255	0.625	18
REACTOME_CELL_CELL_JUNCTION_ORGANIZATION	0.37169202951065367	0.785	1.6557413486672936	0.79	53
REACTOME_MITOCHONDRIAL_TRNA_AMINOACYLATION	0.3826477526615228	0.787	1.4235812299225754	0.88	20
REACTOME_ACTIVATED_NOTCH1_TRANSMITS_SIGNAL_TO_THE_NUCLEUS	0.3819702875027987	0.787	1.6510266345625935	0.777	26
REACTOME_TRANSPORT_OF_MATURE_TRANSCRIPT_TO_CYTOPLASM	0.3714064424280728	0.787	1.740460133211387	0.752	52
REACTOME_TERMINATION_OF_O_GLYCAN_BIOSYNTHESIS	0.3815598993404776	0.789	1.139324985476929	0.987	22
REACTOME_TRANSPORT_OF_MATURE_MRNA_DERIVED_FROM_AN_INTRONLESS_TRANSCRIPT	0.38145214689832774	0.789	1.5436237556549437	0.822	31
KEGG_RENAL_CELL_CARCINOMA	0.3704829743786781	0.789	1.6957476006106849	0.775	68
BIOCARTA_MTA3_PATHWAY	0.38071500264971386	0.79	2.03178259592406	0.611	18
KEGG_PURINE_METABOLISM	0.3658512457337508	0.793	2.045585283919957	0.598	152
REACTOME_PRE_NOTCH_TRANSCRIPTION_AND_TRANSLATION	0.37822008298416837	0.794	1.9869208694619225	0.625	27
REACTOME_TRANSPORT_OF_GLUCOSE_AND_OTHER_SUGARS_BILE_SALTS_AND_ORGANIC_ACIDS_METAL_IONS_AND_AMINE_COMPOUNDS	0.36960188673890065	0.795	2.364191289170501	0.483	87
KEGG_NOTCH_SIGNALING_PATHWAY	0.3695916774386052	0.795	2.8634150916952463	0.322	44
KEGG_ABC_TRANSPORTERS	0.36941811833646443	0.796	1.667107068568747	0.784	42
REACTOME_IL1_SIGNALING	0.36935188445448475	0.796	1.3426326436814293	0.923	36
KEGG_PYRUVATE_METABOLISM	0.3685860750537508	0.797	1.946809758720761	0.656	37
KEGG_TYPE_II_DIABETES_MELLITUS	0.3683280480566726	0.798	1.926710635722209	0.663	45
REACTOME_IL_6_SIGNALING	0.419792763417341	0.799	1.4778883226897515	0.896	10
NER	0.36784510270491966	0.8	1.9779459329010092	0.641	51
APC	0.4190657698424431	0.801	2.099165232104604	0.642	14
REACTOME_ACTIVATION_OF_THE_AP1_FAMILY_OF_TRANSCRIPTION_FACTORS	0.41860050412972966	0.801	1.8628019336594608	0.735	9
REACTOME_DOWNREGULATION_OF_ERBB2_ERBB3_SIGNALING	0.4183608422412309	0.801	2.3676089039374433	0.548	11
KEGG_BIOSYNTHESIS_OF_UNSATURATED_FATTY_ACIDS	0.37614130349400654	0.801	2.16834440094761	0.561	21
REACTOME_INTEGRATION_OF_PROVIRUS	0.3760090247976589	0.801	1.5871435857010858	0.806	16
REACTOME_TRANSPORT_OF_VITAMINS_NUCLEOSIDES_AND_RELATED_MOLECULES	0.37551928734381096	0.801	1.600245555999469	0.801	30
KEGG_VIBRIO_CHOLERAE_INFECTION	0.3677099785742946	0.801	1.3011244963143205	0.937	55
REACTOME_REGULATION_OF_MRNA_STABILITY_BY_PROTEINS_THAT_BIND_AU_RICH_ELEMENTS	0.3675185654287414	0.801	1.5990157649505514	0.82	81
BIOCARTA_HDAC_PATHWAY	0.3745982248843496	0.803	1.7029036593305797	0.758	30
REACTOME_MEIOSIS	0.36281007685250133	0.803	2.215685988793837	0.508	114
BIOCARTA_EIF_PATHWAY	0.37410770574166935	0.804	1.827039935222842	0.695	15
REACTOME_RESPONSE_TO_ELEVATED_PLATELET_CYTOSOLIC_CA2_	0.36731501932065946	0.805	1.031862307517884	1.0	84
BIOCARTA_GPCR_PATHWAY	0.3666762079127595	0.805	1.5962750964802495	0.82	36
REACTOME_A_TETRASACCHARIDE_LINKER_SEQUENCE_IS_REQUIRED_FOR_GAG_SYNTHESIS	0.3728089892613853	0.807	1.5888714798657335	0.805	24
BIOCARTA_ACTINY_PATHWAY	0.37248281016831675	0.807	1.9708601752336043	0.637	19
REACTOME_BIOSYNTHESIS_OF_THE_N_GLYCAN_PRECURSOR_DOLICHOL_LIPID_LINKED_OLIGOSACCHARIDE_LLO_AND_TRANSFER_TO_A_NASCENT_PROTEIN	0.37237584871688845	0.807	1.735893165982697	0.741	27
REACTOME_SIGNALING_BY_ERBB4	0.36577614318176965	0.808	2.1678850860113976	0.558	87
REACTOME_GRB2_SOS_PROVIDES_LINKAGE_TO_MAPK_SIGNALING_FOR_INTERGRINS_	0.4151762648017222	0.809	1.6808763931892572	0.809	14
REACTOME_GLYCOSAMINOGLYCAN_METABOLISM	0.3601939274156871	0.81	1.7497505836475253	0.762	108
REACTOME_REGULATION_OF_INSULIN_SECRETION_BY_ACETYLCHOLINE	0.4146202166094167	0.812	1.2970144340881116	0.951	10
REACTOME_SIGNALING_BY_NOTCH4	0.41400373972005844	0.813	2.0811497072052183	0.649	10
REACTOME_GLYCOSPHINGOLIPID_METABOLISM	0.3642018742449106	0.815	1.6659908702835786	0.784	37
REACTOME_MEIOTIC_RECOMBINATION	0.3637173691854879	0.816	2.135051016230217	0.571	85
KEGG_TYPE_I_DIABETES_MELLITUS	0.3632885369286087	0.818	1.099904758013846	0.993	43
KEGG_EPITHELIAL_CELL_SIGNALING_IN_HELICOBACTER_PYLORI_INFECTION	0.3629172799816941	0.818	1.7199779514746485	0.759	66
REACTOME_PACKAGING_OF_TELOMERE_ENDS	0.36287450544103145	0.818	1.8202556723814522	0.713	47
REACTOME_GAP_JUNCTION_DEGRADATION	0.4118463280821424	0.82	2.138298509774744	0.624	9
BIOCARTA_P53HYPOXIA_PATHWAY	0.3702723894954084	0.82	1.5214010689210056	0.833	22
KEGG_THYROID_CANCER	0.37015033293314364	0.82	1.9129225367013618	0.659	28
REACTOME_PKA_MEDIATED_PHOSPHORYLATION_OF_CREB	0.3701138161247134	0.82	1.558264803343021	0.817	17
REACTOME_THROMBIN_SIGNALLING_THROUGH_PROTEINASE_ACTIVATED_RECEPTORS_PARS	0.36981000177458967	0.82	1.8983399466834965	0.666	29
REACTOME_SEMAPHORIN_INTERACTIONS	0.36222527702351326	0.82	1.8123652521370521	0.716	63
APOPTOSIS_GENES	0.35876449015218254	0.82	1.515088037432798	0.867	183
BIOCARTA_PDGF_PATHWAY	0.3696487921419229	0.821	1.6302743901988606	0.789	31
REACTOME_ENDOSOMAL_SORTING_COMPLEX_REQUIRED_FOR_TRANSPORT_ESCRT	0.3694001459550673	0.821	1.3687134516632402	0.898	25
REACTOME_PIP3_ACTIVATES_AKT_SIGNALING	0.3693449326358905	0.822	1.4911575982605034	0.844	28
REACTOME_PLATELET_AGGREGATION_PLUG_FORMATION	0.3692374642741158	0.822	2.2256278989639897	0.545	35
KEGG_CHRONIC_MYELOID_LEUKEMIA	0.3615076463112353	0.822	1.7305964107378617	0.754	72
KEGG_UBIQUITIN_MEDIATED_PROTEOLYSIS	0.35828824618336536	0.822	2.3970931302524736	0.416	136
REACTOME_SPRY_REGULATION_OF_FGF_SIGNALING	0.41036326900749154	0.828	1.7441420801422776	0.782	13
REACTOME_BASE_FREE_SUGAR_PHOSPHATE_REMOVAL_VIA_THE_SINGLE_NUCLEOTIDE_REPLACEMENT_PATHWAY	0.4100544896569997	0.828	1.8945469583174648	0.722	9
REACTOME_CELL_EXTRACELLULAR_MATRIX_INTERACTIONS	0.40976694531714797	0.828	1.5597752856520701	0.86	14
REACTOME_SULFUR_AMINO_ACID_METABOLISM	0.3677441651766084	0.828	1.8680366974027482	0.675	23
BIOCARTA_ARF_PATHWAY	0.36726179121406766	0.829	1.665491695809269	0.772	16
REACTOME_HEPARAN_SULFATE_HEPARIN_HS_GAG_METABOLISM	0.36005008535736477	0.829	1.5866996772839481	0.825	49
BIOCARTA_TOLL_PATHWAY	0.3669994830233974	0.83	2.2607852013954255	0.535	34
REACTOME_ELONGATION_ARREST_AND_RECOVERY	0.3667602298897709	0.831	2.0856235503001677	0.601	30
REACTOME_KERATAN_SULFATE_KERATIN_METABOLISM	0.36641696413310254	0.832	1.7772196514522025	0.724	29
REACTOME_METABOLISM_OF_NUCLEOTIDES	0.35914916989408563	0.832	2.1277481817307993	0.576	70
KEGG_WNT_SIGNALING_PATHWAY	0.35681500860901827	0.832	1.5842565121140955	0.844	149
REACTOME_EFFECTS_OF_PIP2_HYDROLYSIS	0.3659167576084174	0.834	2.0145868951727457	0.619	24
KEGG_B_CELL_RECEPTOR_SIGNALING_PATHWAY	0.3584181817625925	0.834	1.8266103357407681	0.71	73
KEGG_LEUKOCYTE_TRANSENDOTHELIAL_MIGRATION	0.35588280985306264	0.834	1.884525591121194	0.692	112
REACTOME_HOST_INTERACTIONS_OF_HIV_FACTORS	0.35459323781959645	0.834	1.938440825168407	0.656	129
REACTOME_HIV_LIFE_CYCLE	0.3542842311594793	0.835	2.002061219606593	0.626	120
REACTOME_RORA_ACTIVATES_CIRCADIAN_EXPRESSION	0.3656827703974709	0.836	1.4399843139867565	0.874	23
REACTOME_PI3K_EVENTS_IN_ERBB4_SIGNALING	0.36553601826717136	0.836	1.9731398343704933	0.637	34
REACTOME_SIGNALING_BY_FGFR1_MUTANTS	0.3655232528894775	0.836	1.4397616029852303	0.874	29
REACTOME_REGULATORY_RNA_PATHWAYS	0.3643288087697309	0.836	1.8698557449177924	0.674	23
BIOCARTA_IGF1_PATHWAY	0.36362346342740987	0.837	1.708608800659788	0.755	19
KEGG_GLYCOSAMINOGLYCAN_BIOSYNTHESIS_CHONDROITIN_SULFATE	0.3635561212591172	0.837	1.5174643332384214	0.833	21
REACTOME_SYNTHESIS_SECRETION_AND_INACTIVATION_OF_GLP1	0.36349984960362325	0.837	1.773570232415285	0.727	18
REACTOME_DEPOSITION_OF_NEW_CENPA_CONTAINING_NUCLEOSOMES_AT_THE_CENTROMERE	0.35764757856323043	0.838	1.7119748036431797	0.767	63
KEGG_ERBB_SIGNALING_PATHWAY	0.3571951191005995	0.84	1.734372076851731	0.753	86
REACTOME_PYRUVATE_METABOLISM_AND_CITRIC_ACID_TCA_CYCLE	0.3565125228193572	0.84	2.485642259508062	0.439	46
E2F1_TARGETS	0.3528720069368233	0.84	1.3076383054945113	0.943	127
REACTOME_SIGNALING_BY_FGFR1_FUSION_MUTANTS	0.3630464816190185	0.841	1.798362116745032	0.712	17
KEGG_STEROID_BIOSYNTHESIS	0.3630369958925522	0.841	1.5555282851748116	0.819	16
REACTOME_RNA_POL_II_TRANSCRIPTION	0.3526049810349578	0.841	1.6925511258956962	0.792	102
REACTOME_KERATAN_SULFATE_BIOSYNTHESIS	0.36295087114936864	0.842	1.9200858646482302	0.655	25
E2F4_TARGETS	0.3520633570098011	0.842	1.648692577858908	0.811	94
REACTOME_TRAF6_MEDIATED_INDUCTION_OF_TAK1_COMPLEX	0.40657348862689524	0.844	2.2461727156823676	0.581	13
REACTOME_CASPASE_MEDIATED_CLEAVAGE_OF_CYTOSKELETAL_PROTEINS	0.405840254395562	0.844	1.9461753180616561	0.702	12
REACTOME_EARLY_PHASE_OF_HIV_LIFE_CYCLE	0.3626810746351143	0.844	1.7327295798905453	0.741	20
REACTOME_NOD1_2_SIGNALING_PATHWAY	0.3625703692698176	0.844	1.2907963171812364	0.936	28
REACTOME_HOMOLOGOUS_RECOMBINATION_REPAIR_OF_REPLICATION_INDEPENDENT_DOUBLE_STRAND_BREAKS	0.3621710905053708	0.844	1.5543564657785152	0.82	16
REACTOME_CITRIC_ACID_CYCLE_TCA_CYCLE	0.362032649016715	0.845	1.6631662156504146	0.773	25
REACTOME_CTNNB1_PHOSPHORYLATION_CASCADE	0.36194934261525274	0.845	1.5748486051183301	0.809	15
REACTOME_NEUROTRANSMITTER_RELEASE_CYCLE	0.36037391027988375	0.848	1.6688711273041401	0.772	32
KEGG_AMINOACYL_TRNA_BIOSYNTHESIS	0.3548519028360843	0.848	1.4136236709500407	0.896	38
BIOCARTA_IL22BP_PATHWAY	0.3600360385064803	0.849	1.3989541055772017	0.888	15
REACTOME_ANTIGEN_PRESENTATION_FOLDING_ASSEMBLY_AND_PEPTIDE_LOADING_OF_CLASS_I_MHC	0.35989233606136517	0.849	1.269779200422356	0.943	19
REACTOME_CLASS_A1_RHODOPSIN_LIKE_RECEPTORS	0.36796093129945245	0.852	1.2388645026621143	0.995	294
E2F2_TARGETS	0.359286140550102	0.852	1.6058389579400574	0.801	33
REACTOME_BOTULINUM_NEUROTOXICITY	0.3592777887556513	0.852	2.1292090324403525	0.575	18
BIOCARTA_RB_PATHWAY	0.40290308847045503	0.853	1.4594121249821137	0.902	12
REACTOME_MRNA_CAPPING	0.3589515628986255	0.853	1.5774299644039709	0.809	28
REACTOME_INCRETIN_SYNTHESIS_SECRETION_AND_INACTIVATION	0.358921641441215	0.853	2.0009043671848947	0.623	21
BIOCARTA_BCR_PATHWAY	0.35357354112028544	0.853	1.4972785836795275	0.868	36
REACTOME_TRANSCRIPTIONAL_ACTIVITY_OF_SMAD2_SMAD3_SMAD4_HETEROTRIMER	0.3523780959681323	0.854	1.7510490315508804	0.744	37
REACTOME_ALPHA_LINOLENIC_ACID_ALA_METABOLISM	0.40231078719807606	0.855	1.933028696472848	0.708	11
REACTOME_INTEGRIN_ALPHAIIB_BETA3_SIGNALING	0.3580947674864034	0.858	2.0506699211066426	0.609	25
REACTOME_METABOLISM_OF_STEROID_HORMONES_AND_VITAMINS_A_AND_D	0.3579162850387024	0.858	1.561064534550646	0.816	34
KEGG_DORSO_VENTRAL_AXIS_FORMATION	0.35773170764936996	0.858	1.1794740355831879	0.978	24
REACTOME_TCA_CYCLE_AND_RESPIRATORY_ELECTRON_TRANSPORT	0.3481843336885143	0.858	2.435741441266069	0.395	137
REACTOME_AKT_PHOSPHORYLATES_TARGETS_IN_THE_CYTOSOL	0.4009573175614214	0.859	1.9315378193531472	0.708	11
REACTOME_INTERACTION_BETWEEN_L1_AND_ANKYRINS	0.3571960093996713	0.859	1.4104507949449017	0.884	22
BIOCARTA_ETS_PATHWAY	0.3570361197175729	0.86	1.656638311648525	0.774	17
REACTOME_PURINE_SALVAGE	0.3996696368961284	0.861	1.8216801302869055	0.751	12
KEGG_ALANINE_ASPARTATE_AND_GLUTAMATE_METABOLISM	0.35661157083140965	0.862	1.4600720964157312	0.863	31
REACTOME_G_ALPHA_S_SIGNALLING_EVENTS	0.3467763426066205	0.862	1.5518860562912244	0.859	116
REACTOME_FORMATION_OF_FIBRIN_CLOT_CLOTTING_CASCADE	0.3560505460794118	0.863	1.3620642047449794	0.901	31
REACTOME_GAB1_SIGNALOSOME	0.3501642819595302	0.863	1.5846301099326936	0.826	36
KEGG_NON_SMALL_CELL_LUNG_CANCER	0.3501437345965804	0.863	1.7814935670414986	0.734	53
BIOCARTA_FMLP_PATHWAY	0.349864445404207	0.863	1.4422606863709309	0.888	37
REACTOME_FORMATION_OF_RNA_POL_II_ELONGATION_COMPLEX_	0.3496131170537123	0.863	2.004995502975705	0.629	41
G2_M_CHECKPOINT	0.3491796400609765	0.865	1.406143529775594	0.897	56
REACTOME_RNA_POL_I_PROMOTER_OPENING	0.34916315281419097	0.865	1.771231000746243	0.737	61
KEGG_PATHOGENIC_ESCHERICHIA_COLI_INFECTION	0.34912328645404433	0.865	1.5750798110454134	0.83	58
REACTOME_PKB_MEDIATED_EVENTS	0.3551457415750194	0.866	1.8269518575103503	0.695	27
REACTOME_ACYL_CHAIN_REMODELLING_OF_PC	0.3551454258221868	0.866	1.594493041204432	0.804	20
REACTOME_CELL_CYCLE	0.3648952107037856	0.867	1.8326116906790009	0.815	410
REACTOME_PROCESSING_OF_CAPPED_INTRONLESS_PRE_MRNA	0.35507904723976036	0.867	1.2422338286777561	0.958	22
REACTOME_IL_RECEPTOR_SHC_SIGNALING	0.3547858216109028	0.868	1.5696989402700885	0.813	25
BIOCARTA_AT1R_PATHWAY	0.3546731198133454	0.869	2.269726452571993	0.533	35
REACTOME_SPHINGOLIPID_DE_NOVO_BIOSYNTHESIS	0.35453576638436146	0.869	1.5979610923775271	0.802	30
BIOCARTA_PTEN_PATHWAY	0.35434245862218533	0.869	1.699336893464391	0.759	16
REACTOME_FORMATION_OF_TRANSCRIPTION_COUPLED_NER_TC_NER_REPAIR_COMPLEX	0.3535074191679856	0.869	1.5619793277275884	0.816	29
KEGG_COLORECTAL_CANCER	0.3477550223537194	0.869	1.6727903944175215	0.782	61
DNA_REPAIR	0.3438427173883761	0.869	2.2759738368911107	0.486	164
ADHERENS_JUNCTIONS	0.35318240783342264	0.871	1.9423484338289427	0.647	32
KEGG_ALDOSTERONE_REGULATED_SODIUM_REABSORPTION	0.3476467941821096	0.871	1.231776286897687	0.964	41
REACTOME_CELL_JUNCTION_ORGANIZATION	0.34759149869802536	0.871	1.3389215503866803	0.923	75
REACTOME_RIG_I_MDA5_MEDIATED_INDUCTION_OF_IFN_ALPHA_BETA_PATHWAYS	0.34726425295078106	0.871	2.01854848979288	0.622	69
REACTOME_NFKB_AND_MAP_KINASES_ACTIVATION_MEDIATED_BY_TLR4_SIGNALING_REPERTOIRE	0.3471664517684535	0.871	1.6269295304625582	0.805	69
REACTOME_TETRAHYDROBIOPTERIN_BH4_SYNTHESIS_RECYCLING_SALVAGE_AND_REGULATION	0.3943902174597494	0.872	1.3293496602878876	0.946	13
REACTOME_PURINE_CATABOLISM	0.3941790237004173	0.872	1.372377324136988	0.934	9
REACTOME_GAMMA_CARBOXYLATION_TRANSPORT_AND_AMINO_TERMINAL_CLEAVAGE_OF_PROTEINS	0.39399289173686286	0.872	1.5191076649882864	0.872	10
KEGG_VIRAL_MYOCARDITIS	0.3467483116649098	0.872	1.3458544786706776	0.922	71
BIOCARTA_SALMONELLA_PATHWAY	0.39313188901521967	0.873	1.7627917504220463	0.773	12
REACTOME_TRAFFICKING_AND_PROCESSING_OF_ENDOSOMAL_TLR	0.39304473203344353	0.873	1.4911970680173228	0.888	13
REACTOME_APOPTOSIS_INDUCED_DNA_FRAGMENTATION	0.3929953928636204	0.873	2.490926664697385	0.518	12
REACTOME_GPVI_MEDIATED_ACTIVATION_CASCADE	0.3528788760251932	0.873	1.5459683279782614	0.82	30
BIOCARTA_PLCE_PATHWAY	0.391741098054002	0.875	1.9809737947612913	0.692	12
REACTOME_INHIBITION_OF_THE_PROTEOLYTIC_ACTIVITY_OF_APC_C_REQUIRED_FOR_THE_ONSET_OF_ANAPHASE_BY_MITOTIC_SPINDLE_CHECKPOINT_COMPONENTS	0.3523800318858544	0.875	1.3577994843166048	0.904	22
REACTOME_PYRIMIDINE_METABOLISM	0.35227056994594175	0.875	1.4550538301518576	0.864	22
REACTOME_DEADENYLATION_DEPENDENT_MRNA_DECAY	0.346194207627654	0.875	1.8826720800160188	0.675	46
KEGG_GLYCOSAMINOGLYCAN_BIOSYNTHESIS_HEPARAN_SULFATE	0.3516647333458875	0.876	1.5634774383489607	0.815	25
REACTOME_NFKB_ACTIVATION_THROUGH_FADD_RIP1_PATHWAY_MEDIATED_BY_CASPASE_8_AND10	0.3890545840609606	0.878	1.7506499530908244	0.78	11
KEGG_ANTIGEN_PROCESSING_AND_PRESENTATION	0.34426108065396943	0.878	1.335802722666323	0.924	85
REACTOME_PROCESSING_OF_CAPPED_INTRON_CONTAINING_PRE_MRNA	0.3412459232749974	0.878	1.6812536393758888	0.797	134
KEGG_CYSTEINE_AND_METHIONINE_METABOLISM	0.35079514652611726	0.879	1.5292966029482988	0.829	31
REACTOME_DEVELOPMENTAL_BIOLOGY	0.3620797812091579	0.88	1.7561447320662853	0.861	386
BIOCARTA_TNFR2_PATHWAY	0.3499693226731449	0.88	1.6992858332159437	0.759	17
BIOCARTA_RACCYCD_PATHWAY	0.3496468641665167	0.88	1.7074186258869526	0.755	24
REACTOME_ANTIGEN_ACTIVATES_B_CELL_RECEPTOR_LEADING_TO_GENERATION_OF_SECOND_MESSENGERS	0.3493518191231049	0.88	1.5079832907668884	0.836	26
REACTOME_TRNA_AMINOACYLATION	0.34342534142584397	0.88	1.3672400208447637	0.911	39
REACTOME_SIGNALING_BY_NOTCH2	0.38804436088346783	0.882	1.4657461061551627	0.899	11
BIOCARTA_RAC1_PATHWAY	0.34864534217984156	0.882	1.3345528854160529	0.92	22
REACTOME_SYNTHESIS_OF_GLYCOSYLPHOSPHATIDYLINOSITOL_GPI	0.34862675479526134	0.882	1.9462763997639083	0.644	16
BIOCARTA_ERK_PATHWAY	0.34840339120397407	0.882	2.2454192692229356	0.539	27
REACTOME_ENOS_ACTIVATION_AND_REGULATION	0.34835898758226524	0.882	1.2777291317615553	0.939	19
KEGG_NATURAL_KILLER_CELL_MEDIATED_CYTOTOXICITY	0.34036141060474195	0.882	1.4522289195467712	0.895	134
REACTOME_CELL_CYCLE_MITOTIC	0.36161256087051435	0.883	1.7738654244383927	0.85	313
REACTOME_SHC1_EVENTS_IN_EGFR_SIGNALING	0.38765264558671714	0.884	1.7987898229607662	0.761	14
KEGG_OLFACTORY_TRANSDUCTION	0.3613013823423048	0.884	1.4439212842642628	0.975	386
KEGG_FRUCTOSE_AND_MANNOSE_METABOLISM	0.34762044876615794	0.884	1.5109388043595684	0.835	32
REACTOME_TRAF6_MEDIATED_INDUCTION_OF_NFKB_AND_MAP_KINASES_UPON_TLR7_8_OR_9_ACTIVATION	0.3420310576609492	0.884	1.6191950748299186	0.808	74
BIOCARTA_TCAPOPTOSIS_PATHWAY	0.3870409077928604	0.885	1.2635232080654626	0.962	10
BIOCARTA_CELL2CELL_PATHWAY	0.3865338293222409	0.885	1.7062445308625405	0.801	13
REACTOME_NEURONAL_SYSTEM	0.3612265523229879	0.886	2.0735232572802733	0.628	271
REACTOME_MRNA_PROCESSING	0.339680584592438	0.886	1.6808257281906334	0.797	155
REACTOME_STEROID_HORMONES	0.3460629048940429	0.887	1.4762606532431592	0.851	28
KEGG_TIGHT_JUNCTION	0.33852702883191665	0.888	1.4720450289924627	0.89	131
REACTOME_REGULATION_OF_BETA_CELL_DEVELOPMENT	0.3457786786639476	0.889	1.4093699496872225	0.884	28
REACTOME_ACYL_CHAIN_REMODELLING_OF_PS	0.3838267623450173	0.89	1.5001638842929048	0.882	14
REACTOME_NEPHRIN_INTERACTIONS	0.345665027960654	0.89	1.6675158256782994	0.772	20
G1_S_CHECKPOINT	0.3454384220115239	0.89	1.8158742434687456	0.7	28
KEGG_TASTE_TRANSDUCTION	0.3402151525779713	0.891	1.4243402740034476	0.894	50
KEGG_RNA_DEGRADATION	0.33989179448002976	0.891	1.4830958120974027	0.871	56
REACTOME_MAP_KINASE_ACTIVATION_IN_TLR_CASCADE	0.3396935351174904	0.891	1.5867180862316603	0.825	48
REACTOME_TRIF_MEDIATED_TLR3_SIGNALING	0.33865234059003096	0.892	1.5665897558863868	0.834	71
REACTOME_MRNA_SPLICING	0.3375430224114547	0.893	1.8170507430964022	0.723	105
REACTOME_ACTIVATION_OF_RAC	0.38247709234547905	0.894	1.4859489161399924	0.89	13
REACTOME_TRANSMEMBRANE_TRANSPORT_OF_SMALL_MOLECULES	0.3596041855260467	0.894	1.456778980845154	0.972	411
REACTOME_MYD88_MAL_CASCADE_INITIATED_ON_PLASMA_MEMBRANE	0.3380647540849921	0.895	1.6708017348551212	0.783	80
REACTOME_IRAK1_RECRUITS_IKK_COMPLEX	0.38204809616368895	0.896	2.0109493073435227	0.683	10
REACTOME_CALNEXIN_CALRETICULIN_CYCLE	0.3817831930060305	0.896	1.5591188869295485	0.86	10
BIOCARTA_DREAM_PATHWAY	0.3817264296122493	0.896	1.6700007182614853	0.813	13
REACTOME_APOPTOTIC_EXECUTION_PHASE	0.33782657058992144	0.897	1.249632330447872	0.957	52
REACTOME_CONVERSION_FROM_APC_C_CDC20_TO_APC_C_CDH1_IN_LATE_ANAPHASE	0.3422129005879516	0.898	1.4243720510935105	0.88	21
REACTOME_PLATELET_CALCIUM_HOMEOSTASIS	0.3418982106873599	0.898	1.2771979948450127	0.939	17
REACTOME_REGULATION_OF_SIGNALING_BY_CBL	0.34154653840075744	0.9	1.7370945564708835	0.741	17
REACTOME_LYSOSOME_VESICLE_BIOGENESIS	0.3412094875640446	0.9	1.5313865983250412	0.829	21
BIOCARTA_ERK5_PATHWAY	0.3408088330626594	0.9	1.5500085641560062	0.82	17
KEGG_BASE_EXCISION_REPAIR	0.34058093242460785	0.902	1.603943128807112	0.801	34
REACTOME_METABOLISM_OF_VITAMINS_AND_COFACTORS	0.3363018526300111	0.902	1.8174751933352435	0.714	46
KEGG_LYSINE_DEGRADATION	0.33588095536006896	0.902	1.8213896242679661	0.712	43
REACTOME_REGULATION_OF_AMPK_ACTIVITY_VIA_LKB1	0.3796975133833436	0.903	1.8638260552547385	0.735	14
REACTOME_PHOSPHORYLATION_OF_THE_APC_C	0.3403855176951003	0.903	1.1729062097490117	0.978	22
BIOCARTA_NOS1_PATHWAY	0.3402801568376979	0.904	1.6881220293292107	0.762	23
REACTOME_PLC_BETA_MEDIATED_EVENTS	0.3356892668875201	0.904	1.5736715170022975	0.831	41
REACTOME_IL_3_5_AND_GM_CSF_SIGNALING	0.3346659451012523	0.904	1.8189393823698987	0.714	41
REACTOME_PHASE_II_CONJUGATION	0.33416574245438463	0.904	1.3005707576629941	0.939	68
BIOCARTA_GLEEVEC_PATHWAY	0.34020208710872923	0.905	1.7823834587611087	0.722	20
REACTOME_PLATELET_SENSITIZATION_BY_LDL	0.3400678141528979	0.905	1.2659996405243625	0.945	15
REACTOME_SEMA4D_IN_SEMAPHORIN_SIGNALING	0.3397031844308675	0.905	1.9120530234734043	0.66	31
REACTOME_RNA_POL_I_TRANSCRIPTION	0.3332531499523659	0.905	1.6297979450587552	0.803	88
REACTOME_LATE_PHASE_OF_HIV_LIFE_CYCLE	0.33317590451838347	0.905	1.7124585293089136	0.783	97
REACTOME_LOSS_OF_NLP_FROM_MITOTIC_CENTROSOMES	0.33272890115263315	0.905	1.9744615709228899	0.642	56
REACTOME_RNA_POL_II_PRE_TRANSCRIPTION_EVENTS	0.3326537082440737	0.906	1.4637255954487898	0.877	57
MAPK	0.33238689131346405	0.906	1.371396713241402	0.922	204
BIOCARTA_ARENRF2_PATHWAY	0.3766647126945551	0.908	1.1154805487180048	0.992	12
BIOCARTA_PGC1A_PATHWAY	0.3374932723539773	0.908	1.4379225084711642	0.874	25
REACTOME_METAL_ION_SLC_TRANSPORTERS	0.33737358124738004	0.908	1.4102389653427565	0.884	21
REACTOME_PRE_NOTCH_EXPRESSION_AND_PROCESSING	0.33197431173924186	0.908	2.193254776218714	0.547	41
REACTOME_SIGNALING_BY_TGF_BETA_RECEPTOR_COMPLEX	0.3311966914807076	0.909	1.7779521909531324	0.734	60
BIOCARTA_EPONFKB_PATHWAY	0.3758505682769567	0.91	1.6226584487895477	0.831	10
KEGG_GLYCOLYSIS_GLUCONEOGENESIS	0.33076360473933736	0.91	1.3452604571720503	0.922	58
REACTOME_NUCLEOTIDE_BINDING_DOMAIN_LEUCINE_RICH_REPEAT_CONTAINING_RECEPTOR_NLR_SIGNALING_PATHWAYS	0.33042783187565095	0.911	1.209843153588212	0.971	43
REACTOME_FATTY_ACYL_COA_BIOSYNTHESIS	0.33674571745679727	0.912	1.920607578789469	0.655	17
HIF1	0.3361657496993819	0.912	1.5326632013667736	0.828	18
REACTOME_ANTIVIRAL_MECHANISM_BY_IFN_STIMULATED_GENES	0.3303700785392919	0.912	1.4120812283498467	0.896	64
REACTOME_HIV_INFECTION	0.3306135634819535	0.913	1.9685670842087384	0.642	199
KEGG_CALCIUM_SIGNALING_PATHWAY	0.33044743241744323	0.913	1.4955306285844292	0.88	171
APOPTOSIS_ENTRY	0.37360869390718265	0.914	1.6817737838952262	0.809	9
REACTOME_ROLE_OF_DCC_IN_REGULATING_APOPTOSIS	0.37314216763770436	0.914	1.4058923725015984	0.921	9
REACTOME_SIGNALING_BY_HIPPO	0.3351947292931	0.914	1.477377670300074	0.851	21
BIOCARTA_PYK2_PATHWAY	0.3351946967387115	0.914	1.097455581993787	0.997	30
KEGG_PHOSPHATIDYLINOSITOL_SIGNALING_SYSTEM	0.3290943055510598	0.915	1.9088616136038479	0.666	74
REACTOME_MYOGENESIS	0.3347876885753959	0.916	1.5704253798142946	0.812	27
BIOCARTA_CHEMICAL_PATHWAY	0.3346003018906979	0.916	1.698822261968764	0.759	21
BIOCARTA_IGF1MTOR_PATHWAY	0.3344995491787107	0.916	1.2678165013528888	0.944	19
REACTOME_TRANSPORT_OF_INORGANIC_CATIONS_ANIONS_AND_AMINO_ACIDS_OLIGOPEPTIDES	0.3288499569298253	0.916	1.7752097427298703	0.734	89
REACTOME_SYNTHESIS_OF_PE	0.37198696103503204	0.917	1.726337213861653	0.79	11
REACTOME_ACTIVATED_TLR4_SIGNALLING	0.3285856909432588	0.917	1.6447073730448039	0.814	90
KEGG_TYROSINE_METABOLISM	0.3285091321137775	0.917	1.8038946172139905	0.722	38
REACTOME_RESOLUTION_OF_AP_SITES_VIA_THE_SINGLE_NUCLEOTIDE_REPLACEMENT_PATHWAY	0.37178757596452655	0.918	1.6022962698374341	0.84	11
REACTOME_PRE_NOTCH_PROCESSING_IN_GOLGI	0.37130819884118854	0.918	1.7172875147720852	0.795	14
REACTOME_SYNTHESIS_OF_VERY_LONG_CHAIN_FATTY_ACYL_COAS	0.37116374797749974	0.918	2.152305666216349	0.616	13
REACTOME_SPHINGOLIPID_METABOLISM	0.32830884972623037	0.918	1.6633146993640162	0.785	68
KEGG_MTOR_SIGNALING_PATHWAY	0.32823861058715964	0.918	1.5018037918973541	0.866	49
REACTOME_APC_C_CDC20_MEDIATED_DEGRADATION_OF_CYCLIN_B	0.3332575859646783	0.92	1.2078671505440397	0.972	25
KEGG_OXIDATIVE_PHOSPHORYLATION	0.3266676032708939	0.92	1.8215651917559368	0.721	133
BIOCARTA_SRCRPTP_PATHWAY	0.3695446889848826	0.922	1.2359467175955101	0.967	10
REACTOME_N_GLYCAN_ANTENNAE_ELONGATION	0.3685323482058067	0.922	1.5582593859820273	0.86	13
KEGG_GLYCOSPHINGOLIPID_BIOSYNTHESIS_GLOBO_SERIES	0.3679661958258444	0.922	1.7431735823272159	0.782	13
REACTOME_MITOCHONDRIAL_FATTY_ACID_BETA_OXIDATION	0.36762560208025574	0.923	1.5347821991266088	0.866	13
REACTOME_EXTRINSIC_PATHWAY_FOR_APOPTOSIS	0.366195090762945	0.924	1.4182698262724966	0.917	13
REACTOME_REGULATION_OF_GENE_EXPRESSION_IN_BETA_CELLS	0.3321731979021515	0.924	1.04976566644873	0.999	18
REACTOME_TRANSPORT_TO_THE_GOLGI_AND_SUBSEQUENT_MODIFICATION	0.332142856939413	0.924	1.6412295401021268	0.783	31
BIOCARTA_MTOR_PATHWAY	0.33146317493960054	0.924	1.7473565880355428	0.74	22
KEGG_HEDGEHOG_SIGNALING_PATHWAY	0.32607084408986003	0.924	1.6157600503371963	0.812	54
REACTOME_FATTY_ACID_TRIACYLGLYCEROL_AND_KETONE_BODY_METABOLISM	0.3252045031578963	0.925	1.3977213397215429	0.913	163
REACTOME_DOWNSTREAM_TCR_SIGNALING	0.3306416323710777	0.926	1.3294930120079844	0.924	34
BIOCARTA_P38MAPK_PATHWAY	0.32558824167142214	0.926	1.6570330319196533	0.789	39
BIOCARTA_P35ALZHEIMERS_PATHWAY	0.3652703497815592	0.927	1.8153768399945227	0.754	10
REACTOME_ZINC_TRANSPORTERS	0.36426852960571715	0.928	1.2771388599778584	0.959	14
PI3K_AKT_MTOR	0.34841835599264953	0.928	1.8025969175506078	0.835	290
BIOCARTA_41BB_PATHWAY	0.3299616899737035	0.928	1.3427069122948525	0.913	15
REACTOME_NRAGE_SIGNALS_DEATH_THROUGH_JNK	0.3249052847508954	0.928	1.2176749735220738	0.969	42
REACTOME_TOLL_RECEPTOR_CASCADES	0.3244138081383801	0.928	1.6290934100061203	0.823	114
BIOCARTA_MPR_PATHWAY	0.3290979568170555	0.929	1.9944853452125064	0.624	33
REACTOME_FORMATION_OF_THE_TERNARY_COMPLEX_AND_SUBSEQUENTLY_THE_43S_COMPLEX	0.3244634734569554	0.929	1.4449825902217226	0.885	73
REACTOME_RESOLUTION_OF_AP_SITES_VIA_THE_MULTIPLE_NUCLEOTIDE_PATCH_REPLACEMENT_PATHWAY	0.32758700912715244	0.931	1.142219226633793	0.985	16
KEGG_OOCYTE_MEIOSIS	0.32349348488341767	0.931	1.3593208771048502	0.925	108
KEGG_ARACHIDONIC_ACID_METABOLISM	0.322747579704939	0.931	1.1420303633230509	0.99	57
REACTOME_GLYCEROPHOSPHOLIPID_BIOSYNTHESIS	0.3225273096124063	0.931	1.7494471432916403	0.746	80
REACTOME_ACTIVATION_OF_CHAPERONE_GENES_BY_XBP1S	0.32224012954666775	0.931	1.2773853586670942	0.947	43
REACTOME_SLC_MEDIATED_TRANSMEMBRANE_TRANSPORT	0.347603577707227	0.932	2.147665195969198	0.573	236
BIOCARTA_NKCELLS_PATHWAY	0.32676291692737847	0.932	1.3220521130417044	0.928	19
KEGG_CITRATE_CYCLE_TCA_CYCLE	0.3263379091524435	0.932	1.602429882514234	0.801	31
CYTOSKELETON_POLARITY	0.32282927654520965	0.932	1.6308543167234495	0.821	159
KEGG_PROSTATE_CANCER	0.3189411460429632	0.932	1.541662946276968	0.845	84
REACTOME_DAG_AND_IP3_SIGNALING	0.32503292003305034	0.933	1.7111282159342527	0.755	31
REACTOME_CREB_PHOSPHORYLATION_THROUGH_THE_ACTIVATION_OF_RAS	0.3241451271011491	0.934	1.2697332826809085	0.943	25
KEGG_REGULATION_OF_ACTIN_CYTOSKELETON	0.3206096614918322	0.936	1.7732676445892945	0.748	210
BIOCARTA_KERATINOCYTE_PATHWAY	0.3171354413530339	0.936	1.1758783370396193	0.983	45
KEGG_LONG_TERM_DEPRESSION	0.31702535125892295	0.936	1.1257245717328535	0.991	67
REACTOME_ACTIVATION_OF_THE_MRNA_UPON_BINDING_OF_THE_CAP_BINDING_COMPLEX_AND_EIFS_AND_SUBSEQUENT_BINDING_TO_43S	0.31696186934348924	0.936	1.5423186855158706	0.844	83
REACTOME_PEPTIDE_CHAIN_ELONGATION	0.32014938859935943	0.937	1.504117675565508	0.875	148
REACTOME_SIGNALING_BY_THE_B_CELL_RECEPTOR_BCR	0.32007569033974453	0.937	1.5148390457383767	0.867	124
REACTOME_ANTIGEN_PROCESSING_UBIQUITINATION_PROTEASOME_DEGRADATION	0.3193536520596827	0.937	1.647082160928681	0.813	209
KEGG_PROGESTERONE_MEDIATED_OOCYTE_MATURATION	0.31638768067220563	0.937	1.4993068016931888	0.866	81
REACTOME_BIOLOGICAL_OXIDATIONS	0.319133612699786	0.938	1.3909619107382325	0.914	135
REACTOME_GLUCONEOGENESIS	0.3233001506268445	0.939	1.215326437825574	0.969	32
REACTOME_PI3K_EVENTS_IN_ERBB2_SIGNALING	0.3150775691289953	0.94	1.3159889146388788	0.933	40
KEGG_PATHWAYS_IN_CANCER	0.34428433032046646	0.941	1.7162352087524	0.885	320
REGULATORS	0.31708194242593823	0.941	1.6673067464531608	0.803	135
HEDGEHOG	0.3431807316660959	0.942	1.6598881326541355	0.908	273
REACTOME_DNA_REPAIR	0.3167908650767321	0.942	1.6841185882306269	0.793	106
KEGG_DRUG_METABOLISM_OTHER_ENZYMES	0.3140104808092014	0.942	1.3031800487356735	0.937	49
REACTOME_REGULATION_OF_HYPOXIA_INDUCIBLE_FACTOR_HIF_BY_OXYGEN	0.32133966581747014	0.944	2.0267418148069467	0.613	24
BIOCARTA_ARAP_PATHWAY	0.32132241456015187	0.944	1.3460406401940646	0.91	17
REACTOME_JNK_C_JUN_KINASES_PHOSPHORYLATION_AND_ACTIVATION_MEDIATED_BY_ACTIVATED_HUMAN_TAK1	0.3211538453816843	0.944	1.3907234163799713	0.891	15
KEGG_ADHERENS_JUNCTION	0.3130654846948663	0.944	1.7983597179897437	0.726	72
BIOCARTA_CFTR_PATHWAY	0.35961664364258	0.945	1.3514279284616453	0.941	11
REACTOME_NEF_MEDIATED_DOWNREGULATION_OF_MHC_CLASS_I_COMPLEX_CELL_SURFACE_EXPRESSION	0.359539738475418	0.945	1.4136071509385046	0.917	9
BIOCARTA_CASPASE_PATHWAY	0.3200186471729949	0.945	1.2496711869235966	0.953	22
BIOCARTA_EGF_PATHWAY	0.32001864371238126	0.945	1.2580452056074807	0.948	30
REACTOME_APC_CDC20_MEDIATED_DEGRADATION_OF_NEK2A	0.3200138475512388	0.945	1.1913318025475959	0.976	27
REACTOME_ACYL_CHAIN_REMODELLING_OF_PE	0.319937385297876	0.945	1.401605329309554	0.887	20
REACTOME_ASSOCIATION_OF_TRIC_CCT_WITH_TARGET_PROTEINS_DURING_BIOSYNTHESIS	0.31981330373129113	0.945	1.422094101573658	0.88	26
BIOCARTA_CARM1_PATHWAY	0.35731734297991186	0.947	1.7806036046174833	0.766	12
REACTOME_GLYCOLYSIS	0.3192622455593351	0.947	1.2969837528499513	0.936	28
REACTOME_TRAF3_DEPENDENT_IRF_ACTIVATION_PATHWAY	0.356729933911581	0.948	1.9441828286766139	0.702	13
RB	0.3558094387414418	0.948	2.0780409200918197	0.649	11
REACTOME_TCR_SIGNALING	0.3115981917503524	0.948	1.3196002383916325	0.931	53
KEGG_AMINO_SUGAR_AND_NUCLEOTIDE_SUGAR_METABOLISM	0.3114695312989548	0.949	1.1911779688461241	0.977	41
REACTOME_NEGATIVE_REGULATION_OF_FGFR_SIGNALING	0.31781600878545796	0.95	1.4197799667478197	0.882	35
REACTOME_GLUCOSE_METABOLISM	0.3107530075346469	0.95	1.2274164197416684	0.964	67
BIOCARTA_EIF4_PATHWAY	0.3174191383593787	0.951	1.0969859968982283	0.997	23
KEGG_LYSOSOME	0.31184084368101367	0.951	1.3919577527344655	0.913	116
REACTOME_CD28_DEPENDENT_VAV1_PATHWAY	0.35293111885759687	0.952	1.7427125131030403	0.782	10
REACTOME_BASE_EXCISION_REPAIR	0.31717388948612	0.952	1.2822948640408092	0.938	18
BIOCARTA_AKT_PATHWAY	0.3170454622910527	0.952	1.1182519359924263	0.992	20
REACTOME_BMAL1_CLOCK_NPAS2_ACTIVATES_CIRCADIAN_EXPRESSION	0.31618494175988743	0.952	1.155160315421093	0.98	33
BIOCARTA_MET_PATHWAY	0.3161820248772675	0.952	1.4452263369208729	0.87	35
BIOCARTA_PML_PATHWAY	0.3150922108557552	0.952	1.4105406448220357	0.884	15
BIOCARTA_UCALPAIN_PATHWAY	0.3144954780982635	0.952	1.5137076402650815	0.834	17
REACTOME_N_GLYCAN_TRIMMING_IN_THE_ER_AND_CALNEXIN_CALRETICULIN_CYCLE	0.3524211841249628	0.953	1.6876977157625865	0.808	11
REACTOME_VITAMIN_B5_PANTOTHENATE_METABOLISM	0.3520042178168228	0.953	1.7220618010238387	0.794	10
KEGG_NON_HOMOLOGOUS_END_JOINING	0.3519484368304854	0.953	2.05035314818937	0.66	14
KEGG_VEGF_SIGNALING_PATHWAY	0.3087455180200217	0.954	1.489814758299652	0.869	74
BIOCARTA_AGR_PATHWAY	0.3137492624362298	0.955	1.702102168394097	0.758	34
REACTOME_PURINE_METABOLISM	0.3136197600214573	0.955	1.3238364110212502	0.926	32
BIOCARTA_SHH_PATHWAY	0.31329754689412814	0.955	1.3386449124592814	0.916	15
BIOCARTA_EGFR_SMRTE_PATHWAY	0.34914570558122165	0.956	1.7277620198156474	0.79	11
KEGG_INOSITOL_PHOSPHATE_METABOLISM	0.3066701620828742	0.956	1.358391336015978	0.913	52
REACTOME_SYNTHESIS_SECRETION_AND_INACTIVATION_OF_GIP	0.3472925562913916	0.957	1.6831019625793289	0.808	13
REACTOME_PHOSPHOLIPID_METABOLISM	0.30934363381716484	0.957	1.7753425394307327	0.745	195
REACTOME_3_UTR_MEDIATED_TRANSLATIONAL_REGULATION	0.3082685398146031	0.958	1.3374682542517238	0.93	171
REACTOME_MRNA_DECAY_BY_5_TO_3_EXORIBONUCLEASE	0.3462671521150032	0.959	1.476077188534092	0.896	14
WNT_CANONICAL	0.3352828548082519	0.96	1.61581855247815	0.93	423
BIOCARTA_NO1_PATHWAY	0.3090546827480135	0.961	1.6785952859327715	0.767	32
REACTOME_MHC_CLASS_II_ANTIGEN_PRESENTATION	0.3037603693947244	0.961	1.694256022180176	0.777	89
REACTOME_CELL_DEATH_SIGNALLING_VIA_NRAGE_NRIF_AND_NADE	0.30371333509288756	0.961	1.4480841426168853	0.884	58
REACTOME_SIGNALING_BY_FGFR_MUTANTS	0.3034965373151454	0.961	1.357953969522108	0.914	41
BIOCARTA_AKAPCENTROSOME_PATHWAY	0.34314276962481033	0.963	1.7029634360814203	0.801	14
BIOCARTA_SET_PATHWAY	0.3428627541569894	0.963	1.2097966366548314	0.972	11
BIOCARTA_CD40_PATHWAY	0.34253904657133777	0.963	1.792771683784793	0.764	14
TLS	0.3077462403503826	0.963	1.5458987921193112	0.82	27
REACTOME_SIGNALING_BY_ROBO_RECEPTOR	0.3076553819609008	0.963	1.1402857345415558	0.987	29
KEGG_NITROGEN_METABOLISM	0.3074975603102245	0.964	1.0456363068410526	1.0	22
TNF_RESPONSE	0.3060516042364823	0.965	1.5063555547292031	0.873	102
KEGG_ADIPOCYTOKINE_SIGNALING_PATHWAY	0.30225681226360235	0.965	1.423742122414191	0.894	66
REACTOME_COSTIMULATION_BY_THE_CD28_FAMILY	0.3013757326203578	0.965	1.3546264068692488	0.917	62
BIOCARTA_INSULIN_PATHWAY	0.30661999908117	0.966	1.384367816629012	0.894	20
BIOCARTA_IL2_PATHWAY	0.30526117388674107	0.966	1.344573815687955	0.911	21
REACTOME_DARPP_32_EVENTS	0.30473963699815776	0.966	1.729277538550528	0.743	24
REACTOME_CTLA4_INHIBITORY_SIGNALING	0.30436674430486804	0.966	1.6134814180853028	0.799	20
REACTOME_PHOSPHOLIPASE_C_MEDIATED_CASCADE	0.30126458249656946	0.966	1.4276000760851018	0.892	51
REACTOME_HEMOSTASIS	0.3323248251701473	0.967	1.5324412465051898	0.959	452
REACTOME_SEMA4D_INDUCED_CELL_MIGRATION_AND_GROWTH_CONE_COLLAPSE	0.30370103525720094	0.967	1.5784727618140262	0.809	26
BIOCARTA_AKAP13_PATHWAY	0.33981571093399154	0.968	1.3957579062303251	0.928	11
REACTOME_POTASSIUM_CHANNELS	0.30335365749679266	0.968	1.7640979708626479	0.755	93
KEGG_RIG_I_LIKE_RECEPTOR_SIGNALING_PATHWAY	0.30034555481514597	0.968	1.4259551734433544	0.893	68
KEGG_PROTEIN_EXPORT	0.30203541338196066	0.969	1.1257425443932763	0.991	24
REACTOME_HYALURONAN_UPTAKE_AND_DEGRADATION	0.3378023892349218	0.97	1.5536717875902057	0.86	9
BIOCARTA_P53_PATHWAY	0.33682527224544656	0.97	1.271147170004609	0.961	14
REACTOME_REGULATION_OF_INSULIN_SECRETION_BY_GLUCAGON_LIKE_PEPTIDE1	0.2992100602834981	0.97	1.8445155772680706	0.699	40
BIOCARTA_RELA_PATHWAY	0.3016420207196515	0.971	1.539185747021911	0.825	15
REACTOME_CD28_DEPENDENT_PI3K_AKT_SIGNALING	0.30163747071794145	0.971	1.4539666960033877	0.866	21
KEGG_REGULATION_OF_AUTOPHAGY	0.3015663212681119	0.971	1.0713855311515936	0.999	33
REACTOME_COPI_MEDIATED_TRANSPORT	0.33530871862393613	0.972	1.3791022867911933	0.931	9
BIOCARTA_RNA_PATHWAY	0.3349018036892077	0.972	1.3782119113431661	0.932	10
REACTOME_SIGNALLING_TO_P38_VIA_RIT_AND_RIN	0.3340613874913722	0.972	1.5858082021594453	0.85	14
REACTOME_PECAM1_INTERACTIONS	0.3338569715044637	0.972	1.396188906753175	0.928	10
REACTOME_CYCLIN_A_B1_ASSOCIATED_EVENTS_DURING_G2_M_TRANSITION	0.33301842016555133	0.972	1.1106087769389983	0.992	13
REACTOME_SHC_RELATED_EVENTS	0.30093495712823165	0.972	1.3535156579657306	0.905	16
REACTOME_OXYGEN_DEPENDENT_PROLINE_HYDROXYLATION_OF_HYPOXIA_INDUCIBLE_FACTOR_ALPHA	0.300724228423928	0.972	1.4820922486864345	0.849	17
DESMOSOMES	0.3006890657286388	0.972	1.6226954176321373	0.792	27
BIOCARTA_CDC42RAC_PATHWAY	0.3002639350631921	0.972	1.2992655106195419	0.936	15
REACTOME_INFLUENZA_LIFE_CYCLE	0.29946862547631803	0.972	1.323015758386988	0.937	195
REACTOME_DEADENYLATION_OF_MRNA	0.30002430351945614	0.973	1.3860655028671727	0.893	21
BIOCARTA_VDR_PATHWAY	0.3318624576452864	0.974	1.5050077316338184	0.878	11
REACTOME_ARMS_MEDIATED_ACTIVATION	0.2998989170186194	0.974	1.2054171372223528	0.973	16
BIOCARTA_IGF1R_PATHWAY	0.29914251999638714	0.974	1.2960619757460523	0.936	22
NHEJ	0.2990996042432306	0.974	1.6937975391887996	0.761	16
REACTOME_RECRUITMENT_OF_MITOTIC_CENTROSOME_PROTEINS_AND_COMPLEXES	0.2972008996652989	0.974	1.5370408124648556	0.846	64
REACTOME_SIGNALING_BY_SCF_KIT	0.29701856581792163	0.975	1.501294716445735	0.866	75
KEGG_RIBOSOME	0.2966985778797683	0.975	1.2626656661872018	0.952	84
REACTOME_TRAF6_MEDIATED_IRF7_ACTIVATION_IN_TLR7_8_OR_9_SIGNALING	0.3297517558554486	0.976	1.2018619566866418	0.972	9
E2F6	0.3280833772554287	0.976	1.162051149523033	0.98	12
REACTOME_IKK_COMPLEX_RECRUITMENT_MEDIATED_BY_RIP1	0.3277152515024392	0.976	1.5018743351194492	0.881	9
REACTOME_CLASS_I_MHC_MEDIATED_ANTIGEN_PROCESSING_PRESENTATION	0.32705869689398726	0.976	1.7770489531580729	0.847	246
BIOCARTA_STRESS_PATHWAY	0.2989328349532104	0.976	1.5580166870710082	0.817	23
REACTOME_NEF_MEDIATES_DOWN_MODULATION_OF_CELL_SURFACE_RECEPTORS_BY_RECRUITING_THEM_TO_CLATHRIN_ADAPTERS	0.29892953171680803	0.976	1.469156307431573	0.854	20
REACTOME_INTRINSIC_PATHWAY_FOR_APOPTOSIS	0.29887468534172956	0.976	1.4808084881335037	0.85	28
BIOCARTA_TID_PATHWAY	0.29815640660537984	0.976	1.6270056930061618	0.79	18
REACTOME_CA_DEPENDENT_EVENTS	0.29708244013823315	0.977	1.2895312107121433	0.937	29
REACTOME_G_ALPHA1213_SIGNALLING_EVENTS	0.296483572574735	0.977	1.250795568791664	0.957	70
KEGG_SYSTEMIC_LUPUS_ERYTHEMATOSUS	0.2973114403695804	0.978	1.7068269601201127	0.786	136
KEGG_FC_GAMMA_R_MEDIATED_PHAGOCYTOSIS	0.2959507776433734	0.979	1.4089192237191939	0.909	94
BIOCARTA_RAS_PATHWAY	0.2956207802547678	0.979	1.463583380750734	0.855	22
REACTOME_RAF_MAP_KINASE_CASCADE	0.32459441970311315	0.98	1.5073361108023853	0.876	9
REACTOME_GPCR_LIGAND_BINDING	0.32428199601400287	0.98	1.1219423090168394	1.0	393
REACTOME_N_GLYCAN_ANTENNAE_ELONGATION_IN_THE_MEDIAL_TRANS_GOLGI	0.29534552982347156	0.98	1.329414840696297	0.924	17
REACTOME_ACTIVATION_OF_CHAPERONE_GENES_BY_ATF6_ALPHA	0.32131210265402377	0.981	1.2816048572849768	0.958	10
BIOCARTA_RAB_PATHWAY	0.32081058079244157	0.981	1.1111822863867042	0.992	11
BIOCARTA_DNAFRAGMENT_PATHWAY	0.32049040405473855	0.981	1.3963165444459285	0.928	9
REACTOME_DCC_MEDIATED_ATTRACTIVE_SIGNALING	0.319866132228333	0.981	1.428038782034507	0.913	12
REACTOME_SYNTHESIS_OF_PIPS_AT_THE_PLASMA_MEMBRANE	0.29499469869706485	0.981	1.1428016789688185	0.985	29
REACTOME_SIGNALING_BY_BMP	0.29380858561028905	0.981	1.3852803965251648	0.893	22
BIOCARTA_FAS_PATHWAY	0.2937714112529084	0.981	1.3228493166127961	0.926	29
BIOCARTA_CHREBP2_PATHWAY	0.29369448706664997	0.981	1.5126965850987413	0.861	40
REACTOME_SIGNALING_BY_NOTCH1	0.2936651376789458	0.981	1.2591619592847865	0.953	68
BIOCARTA_GSK3_PATHWAY	0.29353702789857944	0.981	1.162156293536565	0.979	26
REACTOME_SYNTHESIS_OF_PIPS_AT_THE_GOLGI_MEMBRANE	0.29347635687032253	0.981	1.3694729699285741	0.898	16
KEGG_ENDOMETRIAL_CANCER	0.2932504333667171	0.981	1.9591504604932608	0.65	49
BIOCARTA_PTDINS_PATHWAY	0.29309541563355507	0.981	1.5358175785909827	0.826	22
AKT_MTOR	0.29279452819891183	0.981	1.421658404031097	0.894	76
REACTOME_NOTCH1_INTRACELLULAR_DOMAIN_REGULATES_TRANSCRIPTION	0.2927896434152982	0.981	1.2277885268638646	0.964	45
KEGG_NEUROACTIVE_LIGAND_RECEPTOR_INTERACTION	0.32332664201118444	0.982	1.3178883943390065	0.994	259
BIOCARTA_MAL_PATHWAY	0.2916318801137188	0.982	1.6029566359697953	0.801	18
REACTOME_ACTIVATION_OF_NMDA_RECEPTOR_UPON_GLUTAMATE_BINDING_AND_POSTSYNAPTIC_EVENTS	0.2903539938525301	0.982	1.2301395855727555	0.964	35
REACTOME_IL_2_SIGNALING	0.2920230046322655	0.983	1.3349925437335222	0.925	38
REACTOME_CLASS_B_2_SECRETIN_FAMILY_RECEPTORS	0.29128194531063095	0.983	1.1889552364541223	0.977	85
KEGG_FC_EPSILON_RI_SIGNALING_PATHWAY	0.2903593435604746	0.983	1.4522060197211097	0.884	78
REACTOME_POST_NMDA_RECEPTOR_ACTIVATION_EVENTS	0.28966734909217223	0.983	1.2279124534399621	0.965	31
BIOCARTA_CREB_PATHWAY	0.2892157253163332	0.983	1.234727565030398	0.961	26
REACTOME_LATENT_INFECTION_OF_HOMO_SAPIENS_WITH_MYCOBACTERIUM_TUBERCULOSIS	0.28849388332754883	0.983	1.1481927428947014	0.983	32
REACTOME_CYTOKINE_SIGNALING_IN_IMMUNE_SYSTEM	0.3210847260474368	0.984	1.0966380801364821	1.0	259
REACTOME_SIGNALING_BY_NOTCH	0.29292968251485646	0.984	1.4115671147689028	0.908	99
REACTOME_THE_ROLE_OF_NEF_IN_HIV1_REPLICATION_AND_DISEASE_PATHOGENESIS	0.28694702371468783	0.984	1.517249625978149	0.833	26
REACTOME_KINESINS	0.2868285501826319	0.984	1.2430253006705863	0.958	22
REACTOME_SIGNALING_BY_RHO_GTPASES	0.2915422646147264	0.985	1.3802727173409437	0.918	109
REACTOME_SRP_DEPENDENT_COTRANSLATIONAL_PROTEIN_TARGETING_TO_MEMBRANE	0.2912236573471651	0.985	1.5212060958852005	0.866	176
REACTOME_APOPTOSIS	0.2898015611260426	0.985	1.1772909079439053	0.982	143
REACTOME_RNA_POL_I_RNA_POL_III_AND_MITOCHONDRIAL_TRANSCRIPTION	0.2893480149219529	0.985	1.1496575492319705	0.987	119
REACTOME_SIGNALING_BY_ERBB2	0.28900477964015336	0.985	1.4345129374137695	0.901	95
BIOCARTA_MITOCHONDRIA_PATHWAY	0.28651565619132646	0.985	1.3506557189006292	0.906	20
REACTOME_PROTEIN_FOLDING	0.28655130156760106	0.986	1.0157249508899056	1.0	51
REACTOME_TRANS_GOLGI_NETWORK_VESICLE_BUDDING	0.286343975053957	0.986	1.3625247831435923	0.911	59
REACTOME_DOUBLE_STRAND_BREAK_REPAIR	0.2861842761893926	0.986	1.1792173013421003	0.978	22
KEGG_MELANOMA	0.284716486125994	0.987	1.1583453399367611	0.986	65
BIOCARTA_D4GDI_PATHWAY	0.31369694461935704	0.988	1.396401229238248	0.928	13
REACTOME_SIGNAL_ATTENUATION	0.31312418436790684	0.988	1.3011268356135195	0.95	13
BIOCARTA_PS1_PATHWAY	0.3131017717311043	0.988	1.3361235482497136	0.944	12
REACTOME_ACTIVATION_OF_CHAPERONES_BY_ATF6_ALPHA	0.3127941066538423	0.988	1.3623566985526196	0.937	13
KEGG_PPAR_SIGNALING_PATHWAY	0.28401533481643254	0.988	1.367992861985982	0.911	67
REACTOME_ACTIVATION_OF_IRF3_IRF7_MEDIATED_BY_TBK1_IKK_EPSILON	0.3117332604700086	0.989	1.7203001638789785	0.794	13
REACTOME_ASPARAGINE_N_LINKED_GLYCOSYLATION	0.28123071119569504	0.989	1.391560523794935	0.9	76
REACTOME_GOLGI_ASSOCIATED_VESICLE_BIOGENESIS	0.27922318330513496	0.989	1.3235886261163916	0.927	52
BIOCARTA_SODD_PATHWAY	0.30945541476054256	0.99	1.1287949344200037	0.988	9
REACTOME_CELL_CELL_COMMUNICATION	0.28436594363712137	0.99	1.1704947785922628	0.982	116
KEGG_APOPTOSIS	0.2763329154061476	0.99	1.1454396939455762	0.989	83
BIOCARTA_PITX2_PATHWAY	0.3044677298835297	0.991	1.452167534756246	0.905	14
REACTOME_TRANSCRIPTION	0.28325478524147246	0.991	1.3306407040673331	0.932	206
REACTOME_RNA_POL_I_TRANSCRIPTION_INITIATION	0.28108177025958514	0.991	1.1454667153523026	0.984	23
REACTOME_POST_TRANSLATIONAL_PROTEIN_MODIFICATION	0.280722607966814	0.991	1.596102655422388	0.838	184
REACTOME_DOWNREGULATION_OF_SMAD2_3_SMAD4_TRANSCRIPTIONAL_ACTIVITY	0.27993770126360684	0.991	1.242857346418668	0.958	19
BIOCARTA_NFKB_PATHWAY	0.27992577028701543	0.991	1.2960875350517922	0.936	21
BIOCARTA_VEGF_PATHWAY	0.27983179356826143	0.991	1.2409045472936042	0.958	28
REACTOME_PROLONGED_ERK_ACTIVATION_EVENTS	0.275895163005433	0.991	1.0738076148116917	0.999	18
KEGG_ENDOCYTOSIS	0.27921405324275944	0.992	1.0676698105681053	0.999	179
REACTOME_SIGNALLING_TO_RAS	0.27514283840184894	0.992	1.3954957363853258	0.888	26
BIOCARTA_AGPCR_PATHWAY	0.3033460967599588	0.993	1.1580405231146895	0.981	12
BIOCARTA_TALL1_PATHWAY	0.3022122424878508	0.993	1.2811619925915536	0.959	13
REACTOME_SOS_MEDIATED_SIGNALLING	0.3021424847649954	0.993	1.1154018034535664	0.992	13
BIOCARTA_HSP27_PATHWAY	0.30013802278105506	0.993	1.2781480887699699	0.959	14
BIOCARTA_TFF_PATHWAY	0.2741273234323637	0.993	1.3603014603921808	0.904	20
REACTOME_P75_NTR_RECEPTOR_MEDIATED_SIGNALLING	0.272658080098076	0.993	1.2976428051596287	0.939	79
KEGG_AMYOTROPHIC_LATERAL_SCLEROSIS_ALS	0.2715172474440173	0.993	1.2206256423713389	0.969	52
REACTOME_MITOTIC_G2_G2_M_PHASES	0.27064251003656226	0.993	1.2052602521526532	0.973	77
REACTOME_PI_METABOLISM	0.2702195839673037	0.993	1.195275577126854	0.976	46
KEGG_ACUTE_MYELOID_LEUKEMIA	0.2699236258134504	0.993	1.339206563267852	0.923	58
BIOCARTA_MAPK_PATHWAY	0.26600189518399786	0.993	1.206864838215912	0.973	85
KEGG_PEROXISOME	0.26437979038445847	0.993	1.540181148202269	0.845	73
REACTOME_TRIGLYCERIDE_BIOSYNTHESIS	0.26148282073875484	0.994	1.363738848426755	0.911	37
BIOCARTA_AKAP95_PATHWAY	0.2970489955584563	0.995	1.365512331737203	0.935	11
REACTOME_NRIF_SIGNALS_CELL_DEATH_FROM_THE_NUCLEUS	0.2964734515279756	0.995	1.3607138043010971	0.937	14
REACTOME_P75NTR_RECRUITS_SIGNALLING_COMPLEXES	0.29346574771658057	0.995	1.1738019647986917	0.978	11
REACTOME_SHC_MEDIATED_SIGNALLING	0.29257044436962987	0.995	1.2645016918010834	0.962	14
REACTOME_SIGNALING_BY_FGFR_IN_DISEASE	0.2741774016037087	0.995	1.6850857331490066	0.793	122
REACTOME_INFLUENZA_VIRAL_RNA_TRANSCRIPTION_AND_REPLICATION	0.27343301815178844	0.995	1.1735871988682667	0.982	163
KEGG_ETHER_LIPID_METABOLISM	0.2732471963332917	0.995	1.1486467977798143	0.983	32
BIOCARTA_CERAMIDE_PATHWAY	0.27128186602313814	0.995	1.4001673132527492	0.888	20
KEGG_GLYCEROPHOSPHOLIPID_METABOLISM	0.2591903293656	0.995	1.1543650798595908	0.986	75
MOMP_REGULATION	0.2710579860016108	0.996	1.381593907942473	0.918	98
KEGG_T_CELL_RECEPTOR_SIGNALING_PATHWAY	0.27084236810738294	0.996	1.3800159741596325	0.918	105
REACTOME_MEMBRANE_TRAFFICKING	0.27044131614811245	0.996	1.2824419437964603	0.954	126
REACTOME_SIGNALLING_BY_NGF	0.2694574483089161	0.996	1.2855105767419432	0.953	209
KEGG_FATTY_ACID_METABOLISM	0.25454538495988294	0.996	1.1764759495162824	0.983	38
REACTOME_METABOLISM_OF_RNA	0.3064801575702432	0.997	1.4033014271410704	0.98	323
KEGG_GLYCOSAMINOGLYCAN_BIOSYNTHESIS_KERATAN_SULFATE	0.2910470598117031	0.997	1.5161507585076988	0.873	14
REACTOME_REGULATED_PROTEOLYSIS_OF_P75NTR	0.28569266611162697	0.997	1.3124371096491407	0.947	9
REACTOME_DSCAM_INTERACTIONS	0.284572142325487	0.997	1.3823785317898787	0.93	10
KEGG_GALACTOSE_METABOLISM	0.27000758838449496	0.997	1.0599038861964292	0.999	24
BIOCARTA_DEATH_PATHWAY	0.26845843765943717	0.997	1.1006353568701561	0.997	32
BIOCARTA_TEL_PATHWAY	0.26670713928422257	0.997	1.091613102830796	0.998	17
KEGG_GLYCOSPHINGOLIPID_BIOSYNTHESIS_LACTO_AND_NEOLACTO_SERIES	0.2650970894596633	0.997	1.3865946613586706	0.893	24
REACTOME_FORMATION_OF_INCISION_COMPLEX_IN_GG_NER	0.26357984382106786	0.997	1.083924299707057	0.998	22
REACTOME_SYNTHESIS_OF_PA	0.26355367172559335	0.997	1.0792368106590562	0.998	24
BIOCARTA_EPO_PATHWAY	0.2623631385576997	0.997	1.0734029409075174	0.999	18
BIOCARTA_TNFR1_PATHWAY	0.2622496786052972	0.997	1.1113735672471592	0.995	28
REACTOME_PI_3K_CASCADE	0.25165209360124124	0.997	1.193863830965944	0.976	54
BIOCARTA_RARRXR_PATHWAY	0.28263389049372145	0.998	1.1918204325680488	0.973	14
REACTOME_P38MAPK_EVENTS	0.28186046537074694	0.998	1.1934869532529186	0.973	12
REACTOME_DOWNSTREAM_SIGNAL_TRANSDUCTION	0.2655947709181598	0.998	1.3184982991695169	0.94	90
REACTOME_NONSENSE_MEDIATED_DECAY_ENHANCED_BY_THE_EXON_JUNCTION_COMPLEX	0.2653658604013672	0.998	1.1462524681378057	0.987	172
REACTOME_SIGNALING_BY_FGFR	0.2651705328756684	0.998	1.4010078280917968	0.911	108
REACTOME_NGF_SIGNALLING_VIA_TRKA_FROM_THE_PLASMA_MEMBRANE	0.25948311308124705	0.998	1.1691712798242042	0.982	130
REACTOME_ADP_SIGNALLING_THROUGH_P2RY1	0.2578365955111411	0.998	1.191093685083896	0.976	23
KEGG_GLYCOSYLPHOSPHATIDYLINOSITOL_GPI_ANCHOR_BIOSYNTHESIS	0.25765031577855513	0.998	1.2114150460773887	0.971	23
KEGG_INSULIN_SIGNALING_PATHWAY	0.2560094808646174	0.998	1.4132029852573857	0.907	132
BIOCARTA_CARM_ER_PATHWAY	0.25352287443771215	0.998	1.1836606634993434	0.977	34
REACTOME_PROTEOLYTIC_CLEAVAGE_OF_SNARE_COMPLEX_PROTEINS	0.25297685890172467	0.998	1.2906844518736702	0.936	16
KEGG_N_GLYCAN_BIOSYNTHESIS	0.24998118782737144	0.998	1.1154794785925746	0.991	44
BIOCARTA_HIVNEF_PATHWAY	0.24996772756878022	0.998	1.2014045533292512	0.975	56
REACTOME_TRANSLATION	0.2473605821594222	0.998	1.2346374944942167	0.968	218
REACTOME_CD28_CO_STIMULATION	0.2436040556510681	0.998	1.1049388646294158	0.997	29
REACTOME_FACTORS_INVOLVED_IN_MEGAKARYOCYTE_DEVELOPMENT_AND_PLATELET_PRODUCTION	0.23974509413098705	0.998	1.1141196007127832	0.993	129
REACTOME_GPCR_DOWNSTREAM_SIGNALING	0.33275035231294825	0.999	1.308947394037857	1.0	786
REACTOME_SIGNALING_BY_GPCR	0.33071746109565886	0.999	1.3205881260905046	1.0	900
WNT_NON_CANONICAL	0.3023446094512617	0.999	1.5383640650586	0.957	407
REACTOME_INNATE_IMMUNE_SYSTEM	0.3014854395535207	0.999	1.5896846333767587	0.938	267
MITOCH_METABOLISM	0.3006603057160651	0.999	1.7226653482892802	0.882	367
KEGG_MAPK_SIGNALING_PATHWAY	0.2989827980272367	0.999	1.2619787631166357	0.994	259
REACTOME_NFKB_IS_ACTIVATED_AND_SIGNALS_SURVIVAL	0.27676644183177357	0.999	1.1623705167865395	0.98	10
REACTOME_P75NTR_SIGNALS_VIA_NFKB	0.26677728192267586	0.999	1.0769815860501641	0.995	13
KEGG_SPHINGOLIPID_METABOLISM	0.2456442757582485	0.999	1.347788775882267	0.922	38
KEGG_GLYCEROLIPID_METABOLISM	0.24444830934519435	0.999	1.2373519066125156	0.963	48
KEGG_SNARE_INTERACTIONS_IN_VESICULAR_TRANSPORT	0.24322870851708142	0.999	1.0788206096080901	0.995	37
KEGG_NEUROTROPHIN_SIGNALING_PATHWAY	0.2392701973646622	0.999	1.1170162529224936	0.993	121
REACTOME_SIGNALLING_TO_ERKS	0.2376813128342408	0.999	1.1246212380892169	0.991	35
REACTOME_SIGNALING_BY_INSULIN_RECEPTOR	0.23504907878286158	0.999	1.1482121900762248	0.987	104
REACTOME_DOWNSTREAM_SIGNALING_OF_ACTIVATED_FGFR	0.23255058233056075	0.999	1.3490039852881146	0.927	95
REACTOME_ADAPTIVE_IMMUNE_SYSTEM	0.2971703411807578	1.0	1.341583669521891	0.992	528
REACTOME_METABOLISM_OF_PROTEINS	0.2959032994747489	1.0	1.6363198325255515	0.917	509
REACTOME_IMMUNE_SYSTEM	0.28781177838426764	1.0	1.1515832644384734	1.0	908
REACTOME_METABOLISM_OF_MRNA	0.2831220087327088	1.0	1.2083400861852047	0.998	278
REACTOME_METABOLISM_OF_LIPIDS_AND_LIPOPROTEINS	0.2799249042309375	1.0	1.2171847249330918	0.996	468
REACTOME_METABOLISM_OF_CARBOHYDRATES	0.27513803385353164	1.0	1.1035207549744097	1.0	239
REACTOME_GENERIC_TRANSCRIPTION_PATHWAY	0.2745120396573217	1.0	1.2350955142321003	0.996	346
CASPASES	0.239584063389706	1.0	1.2105689880073978	0.971	76
REACTOME_PI3K_CASCADE	0.23838494410751013	1.0	1.1001394576558168	0.993	69
REACTOME_INSULIN_RECEPTOR_SIGNALLING_CASCADE	0.23118652209372062	1.0	1.1201949755361607	0.991	84
KEGG_BASAL_CELL_CARCINOMA	0.2212595099572048	1.0	1.0407658107113982	1.0	53
MODULE	L1	L1_pv	L1/L2	L1/L2_pv	NUMBER_OF_GENES
